# Supplementary material for: Supporting dataset on the optimization and validation of a QuEChERS-based method for the determination of 218 pesticide residues in clay loam soil
Source: Data Brief. 2020 Oct 9;33:106393. doi: 10.1016/j.dib.2020.106393 (PMC7596106; doi:10.1016/j.dib.2020.106393)
Supplement: Supplementary file 1 [file mmc1.zip]

Archive with 10 entries (10 files):
- Figure 1 raw data - revised.xlsx
- __MACOSX/._Figure 1 raw data - revised.xlsx
- Figure 2 raw data.xlsx
- __MACOSX/._Figure 2 raw data.xlsx
- Figure 3 raw data.xlsx
- __MACOSX/._Figure 3 raw data.xlsx
- Figure 4 raw data.xlsx
- __MACOSX/._Figure 4 raw data.xlsx
- Figure 5 raw data.xlsx
- __MACOSX/._Figure 5 raw data.xlsx
