# Supplementary material for: Supporting dataset on the optimization and validation of a QuEChERS-based method for the determination of 218 pesticide residues in clay loam soil
Source: Data Brief. 2020 Oct 9;33:106393. doi: 10.1016/j.dib.2020.106393 (PMC7596106; doi:10.1016/j.dib.2020.106393)
Supplement: Supplementary file 1 [file mmc1.zip › Figure 1 raw data - revised.xlsx]

## Sheet: QuEChERS Salts
Nº	Compound	Technique	QuEChERS AOAC (a)	QuEChERS AOAC (b)	QuEChERS AOAC (c)	QuEChERS AOAC (d)	QuEChERS AOAC + EMR (a)	QuEChERS AOAC + EMR (b)	QuEChERS AOAC + EMR (c)	QuEChERS AOAC + EMR (d)	QuEChERS EN (a)	QuEChERS EN (b)	QuEChERS EN (c)	QuEChERS EN (d)	QuEChERS EN + EMR (a)	QuEChERS EN + EMR (b)	QuEChERS EN + EMR (c)	QuEChERS EN + EMR (d)	Standard (a)	Standard (b)	Standard (c)	Standard (d)	Rec QuEChERS AOAC	Rec QuEChERS AOAC + EMR	Rec QuEChERS EN	Rec QuEChERS EN + EMR
1	4,4'-Dichlorobenzophenone (metabolite of dicofol)	GC	134345	99298.7	121495	112149	62778.4	51309.2	69418.4	57949.2	45352.9	33521.7	41014.8	37859.8	52949.9	39136.9	47885.1	44201.7	415979	307463	376190	347252	32.2962	16.688	10.9027	12.729
2	4,4'-Dicofol	GC	352990	260906	319226	294670	185114	151295	204693	170875	219656	162354	198645	183365	178180	131698	161137	148742	1.07405e+06	793861	971313	896597	32.8654	19.0581	20.4512	16.5896
4	Acephate	LC	1.67582e+06	1.23865e+06	1.51552e+06	1.39894e+06	1.4069e+06	1.14987e+06	1.5557e+06	1.29867e+06	632513	467510	572012	528011	621617	459456	562158	518915	2.41988e+06	1.78861e+06	2.18841e+06	2.02007e+06	69.252	64.2884	26.1382	25.6879
5	Acetamiprid	LC	3.7494e+06	2.77129e+06	3.39076e+06	3.12993e+06	2.30641e+06	1.88505e+06	2.55036e+06	2.129e+06	3.05091e+06	2.49354e+06	3.37361e+06	2.81623e+06	415808	307336	376035	347109	4.23279e+06	3.12858e+06	3.82791e+06	3.53346e+06	88.5798	60.2525	79.7018	9.82349
6	Acrinathrin	LC	96239.7	71133.7	87034.2	80339.2	33730.1	27567.9	37297.7	31135.5	26267	21468.2	29045.2	24246.4	61267.7	45284.9	55407.4	51145.2	158559	117196	143392	132362	60.6965	23.5229	18.3182	38.6403
7	Aldicarb	LC	2.522e+06	1.86408e+06	2.28076e+06	2.10532e+06	1.75673e+06	1.43579e+06	1.94254e+06	1.6216e+06	2.32441e+06	1.89975e+06	2.57026e+06	2.14561e+06	344471	254609	311521	287558	2.93765e+06	2.17131e+06	2.65666e+06	2.4523e+06	85.8508	66.1256	87.4936	11.7261
8	Aldicarb sulfone	LC	1.12125e+07	8.28751e+06	1.014e+07	9.36001e+06	1.3629e+07	1.11391e+07	1.50705e+07	1.25806e+07	1.30006e+06	1.06255e+06	1.43757e+06	1.20005e+06	2.31496e+07	1.89204e+07	2.55981e+07	2.13689e+07	738768	546046	668103	616711	1517.73	2039.95	194.59	3464.98
9	Atrazine	LC	5.44038e+06	4.02115e+06	4.91999e+06	4.54153e+06	2.37434e+06	1.94057e+06	2.62548e+06	2.1917e+06	5.1879e+06	4.24011e+06	5.73662e+06	4.78883e+06	521058	425865	576170	480977	5.75234e+06	4.70143e+06	6.36076e+06	5.30985e+06	85.5304	41.2762	90.1877	9.0582
10	Azinphos methyl	LC	3.45005e+06	2.55003e+06	3.12004e+06	2.88004e+06	1.3824e+06	1.12984e+06	1.52861e+06	1.27606e+06	3.42386e+06	2.79835e+06	3.786e+06	3.16048e+06	258712	211447	286076	238811	3.33688e+06	2.72726e+06	3.68982e+06	3.0802e+06	93.5016	41.4277	102.606	7.7531
11	Azoxystrobin	LC	2.93269e+07	2.16764e+07	2.65217e+07	2.44816e+07	1.84999e+07	1.51201e+07	2.04567e+07	1.70769e+07	2.73614e+07	2.23627e+07	3.02554e+07	2.52566e+07	2.23058e+06	1.82307e+06	2.4665e+06	2.05899e+06	2.64287e+07	2.16004e+07	2.9224e+07	2.43957e+07	100.352	69.9995	103.529	8.43998
12	Benalaxyl	LC	1.82416e+07	1.34829e+07	1.64967e+07	1.52277e+07	1.08312e+07	8.85245e+06	1.19768e+07	9.99806e+06	1.78473e+07	1.45867e+07	1.9735e+07	1.64744e+07	1.25001e+06	1.02164e+06	1.38222e+06	1.15385e+06	1.63009e+07	1.33228e+07	1.8025e+07	1.5047e+07	101.201	66.4456	109.487	7.66833
13	Bendiocarb	LC	3.7222e+06	2.75119e+06	3.36616e+06	3.10723e+06	2.48617e+06	2.03197e+06	2.74913e+06	2.29493e+06	3.65364e+06	2.98615e+06	4.04008e+06	3.37259e+06	390049	318790	431304	360045	3.5858e+06	2.9307e+06	3.96507e+06	3.30997e+06	93.8748	69.3338	101.892	10.8776
14	Bifenthrin	GC	325744	240767	294586	271925	237325	193967	262426	219069	201418	164620	222722	185924	222541	181884	246078	205422	282589	230962	312478	260851	104.245	83.9823	71.276	78.7506
15	Bitertanol	LC	729709	539350	659910	609148	545169	445571	602831	503233	501095	409549	554096	462549	51808	42343.1	57287.7	47822.8	797106	651480	881415	735790	82.7883	68.3936	62.8643	6.49952
16	Boscalid (formely nicobifen)	GC	71558.5	52891.1	64713.8	59735.8	23557.9	19254	26049.6	21745.7	32391.9	26474.2	35818	29900.3	16866.8	13785.4	18650.8	15569.4	218587	178653	241707	201773	29.6055	10.7773	14.8188	7.71628
17	Bromopropylate	GC	96031.7	70979.9	86846	80165.6	57140.5	46701.4	63184.2	52745.1	50680.3	41421.4	56040.8	46781.9	47823.7	39086.7	52881.9	44144.9	335095	273876	370537	309318	25.9169	17.052	15.1242	14.2717
18	Bromuconazole (two isomers)	LC	413703	305781	374132	345352	267804	218878	296130	247204	295602	241598	326868	272863	38698	31628.2	42791	35721.2	527006	430726	582747	486467	70.9919	50.8162	56.0909	7.34299
19	Bupirimate	LC	2.62025e+06	1.9367e+06	2.36962e+06	2.18734e+06	1.40581e+06	1148979	1554501	1.29767e+06	700591	572598	774692	646699	138539	113229	153192	127882	4.87202e+06	3.98194e+06	5.38733e+06	4.49725e+06	48.6372	28.8547	14.3799	2.84356
20	Buprofezin	LC	7.85516e+06	5.80599e+06	7.1038e+06	6.55735e+06	5.17605e+06	4.23043e+06	5.72352e+06	4.7779e+06	2.93484e+06	2.39867e+06	3.24525e+06	2.70908e+06	449254	367179	496771	414696	1.19895e+07	9.79909e+06	1.32576e+07	1.10672e+07	59.2503	43.1717	24.4785	3.74707
21	Cadusafos (ebufos)	LC	9.02008e+06	6.66702e+06	8.15729e+06	7.52981e+06	5.63085e+06	4.60214e+06	6.22643e+06	5.19771e+06	8.52911e+06	6.9709e+06	9.43122e+06	7.87302e+06	782333	639407	865080	722153	9.09913e+06	7.43679e+06	1.00615e+07	8.3992e+06	89.6492	61.8834	93.7354	8.59789
22	Carbaryl	LC	7.03361e+06	5.19875e+06	6.36083e+06	5.87153e+06	4.81887e+06	3.56177e+06	4.35793e+06	4.02271e+06	6.62052e+06	5.411e+06	7.32077e+06	6.11125e+06	650303	531498	719085	600280	6.95837e+06	5.68713e+06	7.69435e+06	6.42311e+06	91.4126	62.6286	95.1447	9.34562
23	Carbofuran	LC	1.31985e+07	9.75541e+06	1.1936e+07	1.10179e+07	1.04172e+07	7.6997e+06	9.4208e+06	8.69613e+06	1.30252e+07	1.06456e+07	1.44029e+07	1.20233e+07	2.23599e+06	1.82749e+06	2.47248e+06	2.06399e+06	1.33353e+07	1.08991e+07	1.47458e+07	1.23095e+07	89.5068	70.6455	97.6745	16.7674
24	Carbofuran-3-hydroxy	LC	4.84193e+06	3.57882e+06	4.37879e+06	4.04196e+06	3.74876e+06	2.77083e+06	3.39019e+06	3.1294e+06	4.42247e+06	3.61452e+06	4.89023e+06	4.08228e+06	721358	589572	797656	665869	4.66467e+06	3.81247e+06	5.15805e+06	4.30585e+06	93.8714	72.6779	94.8076	15.4643
25	Chlorantraniliprole	LC	1.72871e+06	1.27774e+06	1.56336e+06	1.4431e+06	1.03178e+06	762618	933086	861310	1.49262e+06	1.21993e+06	1.65049e+06	1.3778e+06	143610	117373	158799	132563	1.76588e+06	1.44327e+06	1.95266e+06	1.63005e+06	88.5311	52.8395	84.5251	8.13244
26	Chlorfenapyr	GC	276904	226316	306192	255604	170053	125691	153787	141957	173959	128579	157320	145218	112690	92102.1	124609	104021	138006	112794	152603	127391	200.646	111.435	113.995	81.6553
27	Chlorfenvinphos	LC	3.74734e+06	3.06273e+06	4.14369e+06	3.45908e+06	2.74287e+06	2.02734e+06	2.4805e+06	2.2897e+06	4.19103e+06	3.09771e+06	3.79015e+06	3.4986e+06	263251	215157	291094	243001	3.70404e+06	3.02734e+06	4.09581e+06	3.41911e+06	101.169	66.9675	102.325	7.10712
28	Chlorobenzilate	GC	376560	307765	416388	347593	246739	182372	223138	205973	287223	212295	259750	239769	194840	159244	215448	179852	1.01335e+06	828215	1.12053e+06	935396	37.16	22.0199	25.6329	19.2274
29	Chlorpropham	GC	119623	97768.8	132275	110421	88132.3	65141.3	79702.3	73571.3	84646.4	62564.8	76549.8	70661.4	59717	48807.2	66033.2	55123.4	172152	140702	190361	158910	69.4867	46.2975	44.4663	34.6884
30	Chlorpyrifos	GC	534499	436850	591032	493384	308424	227965	278922	257467	420170	310560	379980	350750	261922	214071	289625	241774	793350	648411	877262	732323	67.3724	35.1576	47.8956	33.0147
31	Chlorpyrifos methyl	GC	173619	141900	191982	160264	113034	83546.9	102222	94358.9	120397	88989.4	108881	100506	76073.4	62175.4	84119.6	70221.6	321412	262693	355408	296688	54.0176	31.8041	33.8759	23.6685
32	Chlorthal dimethyl	GC	31578.7	25809.5	34918.7	29149.5	17333.6	12811.8	15675.6	14469.8	28587.4	21129.8	25852.9	23864.3	15489	12659.3	17127.3	14297.6	1.11326e+06	909875	1.23101e+06	1.02762e+06	2.8366	1.40808	2.32228	1.39132
33	Clofentezine	LC	2.10856e+06	1.72335e+06	2.33158e+06	1.94637e+06	1.30542e+06	964874	1.18055e+06	1.08974e+06	2.47459e+06	1.82904e+06	2.23789e+06	2.06574e+06	131458	107442	145362	121346	2.30591e+06	1.88464e+06	2.54981e+06	2.12853e+06	91.4416	51.1967	97.0501	5.70092
34	Clothianidin	LC	572066	467554	632573	528061	383740	283634	347035	320340	476462	352167	430887	397742	85648.1	70000.8	94707	79059.7	552959	451937	611445	510423	103.455	62.7596	77.9239	15.4891
35	Coumachlor	LC	3.89546e+06	3.18379e+06	4.30748e+06	3.59581e+06	3.17232e+06	2.34476e+06	2.86888e+06	2.6482e+06	4.55926e+06	3.36988e+06	4.12315e+06	3.80599e+06	253777	207414	280619	234256	4.02697e+06	3.29127e+06	4.4529e+06	3.7172e+06	96.7343	71.2418	102.389	6.30194
36	Coumaphos	LC	2.64452e+06	2.16139e+06	2.92423e+06	2.44109e+06	2.04287e+06	1.50995e+06	1.84747e+06	1.70535e+06	3.49276e+06	2.58161e+06	3.15867e+06	2.9157e+06	142813	116722	157918	131827	2.64418e+06	2.16111e+06	2.92385e+06	2.44078e+06	100.013	69.8693	119.458	5.40103
38	Cyflufenamid	LC	1.51902e+06	1.24151e+06	1.67969e+06	1.40218e+06	1.22344e+06	904281	1.10641e+06	1.02131e+06	1.90681e+06	1.40938e+06	1.72442e+06	1.59178e+06	93108.6	76098.4	102957	85946.4	1.57958e+06	1.291e+06	1.74665e+06	1.45807e+06	96.1663	70.0449	109.17	5.89452
39	Cyfluthrin (sum of four isomers)	GC	43321.3	35406.8	47903.4	39988.9	26288	19430.2	23773.5	21944.7	27729	20495.4	25076.7	23147.7	16790.3	13722.8	18566.2	15498.7	58798.8	48056.7	65017.9	54275.8	73.6772	40.4319	42.6483	28.5555
40	Cyhalothrin (lambda isomer)	LC	196986	160998	217821	181833	204460	151122	184903	170679	101397	74945.4	91697.8	84644.2	100456	74249.9	90846.9	83858.7	370754	303020	409969	342235	53.1312	49.872	24.7328	24.5033
41	Cymoxanil	LC	2.80456e+06	2.29219e+06	3.1012e+06	2.58883e+06	1.83401e+06	1.35557e+06	1.65858e+06	1.531e+06	2.77508e+06	2.05115e+06	2.50964e+06	2.31659e+06	362649	268045	327961	302733	2.89252e+06	2.36408e+06	3.19846e+06	2.67002e+06	96.9592	57.3404	86.7633	11.3382
42	Cypermethrin (sum of four isomers)	GC	45461.8	37156.3	50270.3	41964.8	26034.3	19242.7	23544	21733	34797.4	25719.8	31468.9	29048.3	20650	15263	18674.8	17238.2	377018	308139	416894	348016	12.0583	6.24481	8.34681	4.95329
43	Cyproconazole (two isomers)	LC	3.18886e+06	2.60628e+06	3.52614e+06	2.94356e+06	2.80932e+06	2.07645e+06	2.5406e+06	2.34517e+06	2.17096e+06	1.60462e+06	1.9633e+06	1.81228e+06	390456	288598	353108	325946	4.14629e+06	3.38879e+06	4.58484e+06	3.82734e+06	76.9087	61.2741	47.3508	8.51625
44	Cyprodinil	GC	70283.8	57443.5	77717.7	64877.4	43567.3	32201.9	39400	36369.2	35576.5	26295.7	32173.5	29698.7	43480.9	32138.1	39321.9	36297.1	256794	209879	283955	237040	27.3698	15.3431	12.5289	15.3126
45	Deltamethrin	GC	16966.1	13866.6	18760.6	15661.1	7862.55	5811.45	7110.48	6563.52	13295.7	9827.27	12024	11099	6216.56	4594.85	5621.93	5189.47	24489.3	20015.3	27079.5	22605.5	69.2798	29.0351	49.0988	22.9567
46	Demeton-S-methyl	LC	6.38905e+06	5.22182e+06	7.06482e+06	5.89759e+06	5.19621e+06	3.84068e+06	4.69919e+06	4.33771e+06	6.87635e+06	5.08252e+06	6.21861e+06	5.74026e+06	977313	722362	883831	815844	7.47754e+06	6.11145e+06	8.26843e+06	6.90234e+06	85.4433	62.844	83.1639	11.8198
47	Demeton-S-methyl-sulfone (Dioxydemeton)	LC	2.76362e+06	2.25873e+06	3.05593e+06	2.55104e+06	2175869	1608251	1.96774e+06	1.81638e+06	1.76961e+06	1.30797e+06	1.60035e+06	1.47724e+06	536995	396909	485630	448274	3.86548e+06	3.15929e+06	4.27433e+06	3.56814e+06	71.4949	50.9055	41.4009	12.5633
48	Diazinon	GC	68000.2	55577.1	75192.5	62769.4	44714.7	36545.7	49444.1	41275.1	57156	42245.8	51688.9	47712.9	42617.5	31499.9	38541	35576.4	213959	174870	236589	197500	31.7819	20.8988	24.1584	18.0133
49	Dichlofluanid	GC	329215	269070	364036	303891	205274	167772	226986	189484	242355	179132	219173	202313	150925	111553	136489	125990	524097	428348	579530	483781	62.8157	39.1673	41.8192	26.0427
50	Dichloran	GC	124314	101603	137463	114752	68223.6	55759.7	75439.5	62975.6	84543.7	62488.9	76457	70575.6	53332.5	39419.7	48231.1	44521.1	133052	108745	147125	122818	93.4328	51.2758	57.4638	36.2498
51	Diethathyl ethyl	LC	1.17147e+07	9.57449e+06	1.29537e+07	1.08135e+07	7.58896e+06	6.20251e+06	8.39163e+06	7.00519e+06	1.36528e+07	1.00912e+07	1.23469e+07	1.13971e+07	1.17668e+06	869719	1.06413e+06	982271	1.23548e+07	1.00977e+07	1.36616e+07	1.14045e+07	94.8185	61.425	99.9357	8.61304
52	Diethofencarb	LC	6.9217e+06	5.65716e+06	7.6538e+06	6.38926e+06	4.7392e+06	3.87338e+06	5.24046e+06	4.37464e+06	7.43571e+06	5.49596e+06	6.72447e+06	6.2072e+06	638668	472059	577578	533149	6.49481e+06	5.30826e+06	7.18177e+06	5.99521e+06	106.573	72.969	103.536	8.89291
53	Difenoconazole	LC	2.55543e+06	1.88879e+06	2.311e+06	2.13323e+06	1.63846e+06	1.33913e+06	1.81176e+06	1.51243e+06	1.755e+06	1.29718e+06	1.58713e+06	1.46505e+06	135876	111053	150248	125424	2.50859e+06	2.05029e+06	2.77392e+06	2.31562e+06	92.1234	65.3143	63.2681	5.41645
54	Diflubenzuron	LC	1.34754e+06	996008	1.21864e+06	1.1249e+06	912202	745550	1.00869e+06	842033	1.45279e+06	1.0738e+06	1.31383e+06	1.21277e+06	93147.8	76130.4	103000	85982.6	1.26363e+06	1.03278e+06	1.39728e+06	1.16643e+06	96.4399	72.189	103.973	7.37144
55	Diflufenican	LC	2.54602e+06	1.88184e+06	2.30249e+06	2.12537e+06	1.53979e+06	1.25848e+06	1.70265e+06	1.42135e+06	2.55204e+06	1.88629e+06	2.30793e+06	2.1304e+06	132965	108673	147029	122737	2.48897e+06	2.03425e+06	2.75222e+06	2.29751e+06	92.5077	61.8646	92.7265	5.34218
56	Dimethenamide	LC	1.10063e+07	8.13506e+06	9.95348e+06	9.18783e+06	5.79428e+06	4.73571e+06	6.40714e+06	5.34857e+06	1.14585e+07	8.46932e+06	1.03625e+07	9.56535e+06	926527	757258	1.02452e+06	855256	1.16185e+07	8.5876e+06	1.05072e+07	9.69894e+06	94.7303	55.1459	98.6226	8.81803
57	Dimethoate	LC	4.35753e+06	3.22078e+06	3.94072e+06	3.63759e+06	2.81849e+06	2.30357e+06	3.11659e+06	2.60168e+06	4.22633e+06	3.12381e+06	3.82207e+06	3.52807e+06	601799	491855	665450	555506	4.83321e+06	3.57237e+06	4.3709e+06	4.03468e+06	90.1581	64.483	87.4437	13.7683
58	Dimethomorph (two isomers)	LC	4.41333e+06	3.26202e+06	3.99118e+06	3.68417e+06	3.29661e+06	2.69434e+06	3.64529e+06	3.04302e+06	3.98213e+06	2.94331e+06	3.60123e+06	3.32421e+06	283946	232072	313979	262104	4.32341e+06	3.19556e+06	3.90987e+06	3.60911e+06	102.08	84.315	92.1062	7.2623
59	Diniconazole-M	LC	1.11602e+06	824886	1.00927e+06	931637	794188	649096	878188	733096	772605	631456	854322	713174	116442	95169.3	128758	107485	1.39829e+06	1.03352e+06	1.26454e+06	1.16727e+06	79.8131	62.8042	61.0975	9.20825
60	Dinocap	LC	20926.9	15467.7	18925.2	17469.4	7483.01	6115.92	8274.48	6907.39	19153.7	15654.5	21179.5	17680.3	0	0	0	0	11771.5	8700.68	10645.5	9826.66	177.776	70.2924	179.922	0
61	Diphenylamine	LC	87061.3	64349.7	78733.7	72677.3	65759.9	53746.1	72715.3	60701.5	38903.9	31796.5	43018.7	35911.3	0	0	0	0	89178.8	65914.8	80648.7	74444.9	97.6256	81.5388	48.2387	0
62	Endosulfan alfa	GC	50473.7	37306.7	45645.8	42134.6	29006.8	23707.5	32074.9	26775.6	41657.9	34047.3	46064.1	38453.5	28326.5	23151.5	31322.5	26147.5	218985	161858	198039	182805	23.0489	14.6471	21.0353	14.3035
63	Endosulfan beta	GC	34918.7	25809.5	31578.7	29149.5	15675.6	12811.8	17333.6	14469.8	25852.9	21129.8	28587.4	23864.3	15489	12659.3	17127.3	14297.6	119892	88616.2	108424	100084	29.125	14.4576	23.8442	14.2855
64	EPN	LC	321330	237505	290594	268241	205514	167968	227251	189705	305248	249482	337534	281768	16611.2	13576.5	18368.1	15333.4	319015	235794	288501	266308	100.726	71.235	105.805	5.75776
65	Epoxiconazole	LC	1.52971e+06	1.13065e+06	1.38339e+06	1.27697e+06	980263	801177	1.08395e+06	904858	1.20671e+06	986254	1.33434e+06	1.11389e+06	113444	92718.3	125442	104717	2.07621e+06	1.53459e+06	1.87762e+06	1.73318e+06	73.6779	52.2079	64.2682	6.04189
66	Esfenvalerate	GC	168565	124592	152442	140715	83077.2	67899.6	91864.2	76686.6	101925	83304.2	112706	94084.7	60603.6	49531.8	67013.6	55941.8	258482	191052	233757	215776	65.2136	35.5399	43.6029	25.9259
67	Ethion (diethion)	LC	1.04965e+07	7.75825e+06	9.49245e+06	8.76226e+06	7.26896e+06	5.94097e+06	8.03779e+06	6.70981e+06	1.07825e+07	8.81265e+06	1.1923e+07	9.95311e+06	537321	439157	594153	495989	1.19567e+07	8.83757e+06	1.0813e+07	9.98125e+06	87.7872	67.2241	99.7181	4.96921
68	Ethofumesate	GC	1.01951e+06	753549	921990	851067	653733	534301	722877	603446	1.05389e+06	861355	1.16536e+06	972825	77995.5	63746.3	86245.1	71995.9	1.15418e+06	853087	1.04378e+06	963486	88.3321	62.6315	100.969	7.47244
69	Ethoprophos	LC	3.41169e+06	2.52169e+06	3.08536e+06	2.84802e+06	2.07405e+06	1.69514e+06	2.29342e+06	1.91451e+06	3.32623e+06	2.71855e+06	3.67804e+06	3.07036e+06	285169	233071	315332	263233	3.75007e+06	2.77179e+06	3.39137e+06	3.13049e+06	90.9768	61.1568	98.0793	8.40869
70	Etofenprox	LC	2.45978e+07	1.8181e+07	2.22449e+07	2.05338e+07	1.57299e+07	1.28561e+07	1.73936e+07	1.45199e+07	2.14077e+07	1.74967e+07	2.36719e+07	1.97609e+07	746208	609882	825134	688808	2.1179e+07	1.56541e+07	19153212	17679888	116.142	82.1266	111.771	3.896
71	Etoxazole	LC	2.47093e+07	1.82634e+07	2.23458e+07	2.06269e+07	1.58107e+07	1.29222e+07	1.7483e+07	1.45945e+07	2.30046e+07	1.88019e+07	2.54378e+07	2.1235e+07	1.50221e+06	1.22777e+06	1.6611e+06	1.38665e+06	2.67156e+07	1.97463e+07	2.41602e+07	2.23017e+07	92.4904	65.4413	95.2172	6.21771
72	Famoxadone	LC	901125	666049	814930	752243	719434	587999	795528	664093	890913	728150	985145	822382	46809.9	38258.1	51760.9	43209.1	928713	686440	839879	775273	97.0294	85.6593	106.076	5.5734
73	Fenamidone	LC	4.32503e+06	3.19676e+06	3.91134e+06	3.61046e+06	3.02417e+06	2.47168e+06	3.34404e+06	2.79154e+06	4.20824e+06	3.43943e+06	4.65334e+06	3.88453e+06	344927	281911	381409	318394	4.58419e+06	3.38831e+06	4.1457e+06	3.8268e+06	94.3468	72.9472	101.508	8.32011
74	Fenamiphos	LC	8.74844e+06	6.46624e+06	7.91163e+06	7.30304e+06	5.18994e+06	4.24178e+06	5.73887e+06	4.79071e+06	7.18105e+06	5.86913e+06	7.94059e+06	6.62866e+06	669634	547297	740460	618123	9.41358e+06	6.95786e+06	8.51315e+06	7.85829e+06	92.9343	60.9638	84.3525	7.86588
75	Fenamiphos sulfone	LC	3.07224e+06	2.27079e+06	2.77837e+06	2.56465e+06	2.10158e+06	1.71763e+06	2.32386e+06	1.93992e+06	2.49752e+06	2.04124e+06	2.76168e+06	2.3054e+06	275027	224782	304117	253871	3.19997e+06	2.36519e+06	2.89388e+06	2.67128e+06	96.0085	72.6213	86.3033	9.50374
76	Fenamiphos sulfoxide	LC	1.75398e+06	1.43354e+06	1.9395e+06	1.61906e+06	1.3622e+06	1.11334e+06	1.50628e+06	1.25742e+06	440419	359958	487002	406541	211883	173173	234293	195584	3.31123e+06	2.44743e+06	2.9945e+06	2.76416e+06	58.5734	45.49	14.7076	7.07572
77	Fenarimol	GC	120956	98858.3	133749	111652	67379.1	49801.9	60934.1	56246.9	70698.3	57782.2	78176	65259.9	50495.4	41270.3	55836.3	46611.2	428498	316716	387511	357703	31.2136	15.7245	18.2442	13.0307
78	Fenazaquin	LC	1.73179e+07	1.4154e+07	1.91496e+07	1.59857e+07	1.36976e+07	1.01243e+07	1.23874e+07	1.14345e+07	1.69898e+07	1.38859e+07	1.87868e+07	1.56829e+07	1.47109e+06	1.20233e+06	1.62668e+06	1.35793e+06	2.74612e+07	2.02974e+07	2.48345e+07	2.29241e+07	69.7332	49.8798	68.4123	5.92356
79	Fenbuconazole	LC	1.02173e+06	835067	1.1298e+06	943135	884095	653462	799530	738027	968223	791336	1.07063e+06	893745	77144.3	57019.7	69765.3	64398.7	1.3189e+06	974840	1.19274e+06	1.101e+06	85.662	67.0328	81.1761	5.84914
80	Fenbutatin oxide	LC	2.07665e+06	1.69726e+06	2.29629e+06	1.91691e+06	712615	526716	644452	594879	2.47407e+06	2.02208e+06	2.73575e+06	2.28376e+06	131932	97514.6	119312	110134	3.68263e+06	2.72194e+06	3.33038e+06	3.0742e+06	62.3547	19.3507	74.2881	3.58254
81	Fenitrothion	GC	48638.7	39752.8	53783.2	44897.3	25638.4	18950.2	23186.1	21402.5	21653.7	17697.8	23944	19988.1	15364.2	11356.2	13894.6	12825.8	116970	86456	105781	97644.4	45.9804	21.9189	20.4703	13.1352
82	Fenoxycarb	LC	6.14109e+06	5.01916e+06	6.79063e+06	5.6687e+06	4.03854e+06	2.98501e+06	3.65224e+06	3.3713e+06	6.25223e+06	5.11e+06	6.91352e+06	5.77129e+06	412551	304929	373090	344390	6.75934e+06	4.99603e+06	6.11279e+06	5.64258e+06	100.463	59.7475	102.281	6.10343
83	Fenpropathrin	LC	2.48122e+06	2.02792e+06	2.74366e+06	2.29036e+06	1.96157e+06	1.44986e+06	1.77394e+06	1.63749e+06	2.53491e+06	2.07181e+06	2.80303e+06	2.33992e+06	83651.9	61829.7	75650.4	69831.2	2.62266e+06	1.93849e+06	2.3718e+06	2.18935e+06	104.614	74.7932	106.877	3.18958
84	Fenpropimorph	LC	6.4273e+06	5.25308e+06	7.10711e+06	5.93289e+06	4.7824e+06	3.53482e+06	4.32495e+06	3.99226e+06	1.63826e+06	1.33896e+06	1.81154e+06	1.51224e+06	433318	320279	391870	361726	9.72396e+06	7.18728e+06	8.79384e+06	8.11739e+06	73.0886	49.1816	18.6296	4.45619
85	Fenpyroximate	LC	1.24216e+07	1.01523e+07	1.37354e+07	1.14661e+07	8.90145e+06	6.57933e+06	8.05001e+06	7.43078e+06	1.20035e+07	9.81053e+06	1.32731e+07	1.10801e+07	589828	435960	533410	492378	1.23047e+07	9.09476e+06	1.11277e+07	1.02717e+07	111.628	72.3421	107.87	4.79353
86	Fenthion	LC	811996	663651	897880	749535	508696	375993	460038	424651	971553	718104	878622	811035	57327.2	42372.2	51843.7	47855.7	1.16302e+06	859626	1.05178e+06	970871	77.2023	43.7391	83.5368	4.92915
87	Fenthion oxon	LC	6.16934e+06	5.04225e+06	6.82187e+06	5.69478e+06	4.46718e+06	3.30183e+06	4.03988e+06	3.72912e+06	6.8238e+06	5.04367e+06	6.17108e+06	5.69639e+06	635116	469434	574366	530184	7.47251e+06	5.52316e+06	6.75774e+06	6.23792e+06	91.2929	59.7815	91.3187	8.49938
88	Fenthion oxon sulfone	LC	2.08172e+06	1.70141e+06	2.30191e+06	1.92159e+06	1.72186e+06	1.27268e+06	1.55716e+06	1.43738e+06	2.26798e+06	1.67633e+06	2.05104e+06	1.89327e+06	281277	207900	254372	234805	2.7982e+06	2.06823e+06	2.53054e+06	2.33589e+06	82.2639	61.5348	81.0515	10.0521
89	Fenthion oxon sulfoxide	LC	2.28639e+06	1.86868e+06	2.52821e+06	2.11051e+06	1.87201e+06	1.38366e+06	1.69295e+06	1.56272e+06	1.01588e+06	750871	918712	848042	321842	237883	291057	268668	3.78502e+06	2.79762e+06	3.42297e+06	3.15967e+06	66.7953	49.4584	26.8396	8.50306
90	Fenthion sulfone	LC	1.20068e+06	981322	1.32767e+06	1.10832e+06	917776	678356	829989	766144	1.30025e+06	961054	1.17588e+06	1.08543e+06	94449.6	69810.6	85415.3	78844.9	1.27195e+06	940135	1.15028e+06	1.0618e+06	104.381	72.1552	102.225	7.42559
91	Fenthion sulfoxide	LC	2.95159e+06	2.41236e+06	3.26378e+06	2.72454e+06	2.39129e+06	1.76748e+06	2.16256e+06	1.99621e+06	2.77397e+06	2.05032e+06	2.50863e+06	2.31566e+06	249376	184321	225522	208174	3.23908e+06	2.3941e+06	2.92925e+06	2.70392e+06	100.763	73.8264	85.6407	7.69897
93	Fipronil	LC	764530	624856	845394	705720	631944	467089	571497	527535	940234	694955	850298	784891	59517.8	43991.4	53824.8	49684.4	935038	691115	845600	780553	90.4128	67.5848	100.556	6.36528
95	Fluazinam	LC	496599	405874	549124	458399	386335	285552	349381	322506	558066	412484	504686	465864	14459.8	10687.6	13076.6	12070.8	532402	393514	481476	444440	103.141	72.5646	104.821	2.71595
96	Flubendiamide	LC	2.10738e+06	1.72237e+06	2.33027e+06	1.94527e+06	1.7052e+06	1.26037e+06	1.54209e+06	1.42347e+06	2.50041e+06	1.84813e+06	2.26124e+06	2.0873e+06	125360	92657.3	113369	104648	1.99871e+06	1.47731e+06	1.80753e+06	1.66849e+06	116.589	85.3151	125.101	6.27205
97	Flucythrinate (two isomers)	GC	46274.7	37820.7	51169.1	42715.1	26797.5	19806.9	24234.3	22370.1	24484.8	18097.4	22142.7	20439.5	18653.7	13787.5	16869.4	15571.8	107139	79189.4	96890.6	89437.4	47.7598	25.012	22.8534	17.4108
98	Fludioxonil	LC	155668	127229	172133	143694	102157	75507.3	92385.4	85278.8	171982	127117	155531	143568	1023.04	756.16	925.184	854.016	170682	126156	154356	142482	100.851	59.8523	100.762	0.599385
99	Flufenoxuron	LC	2.46044e+06	2.01094e+06	2.72068e+06	2.27118e+06	1.85156e+06	1.36855e+06	1.67446e+06	1.54565e+06	2.71643e+06	2.0078e+06	2.4566e+06	2.26763e+06	87493.4	64669	79124.4	73038	2.54209e+06	1.87894e+06	2.29893e+06	2.12209e+06	107.025	72.8362	106.858	3.44179
100	Fluopyram	LC	7.36819e+06	6.02208e+06	8.14752e+06	6.80141e+06	5.534e+06	4.09035e+06	5.00466e+06	4.61968e+06	8.85706e+06	6.54652e+06	8.00986e+06	7.39372e+06	711805	526117	643719	594202	7.41703e+06	6.062e+06	8.20152e+06	6.84649e+06	99.3415	67.4752	107.993	8.67893
101	Fluquinconazole	LC	446217	364697	493413	411893	236419	174744	213805	197358	463111	342300	418814	386597	32393.4	23943	29294.9	27041.5	477074	389916	527534	440376	93.5321	44.8158	87.788	6.14054
103	Flutolanil	LC	7.96854e+06	6.51275e+06	8.81137e+06	7.35558e+06	5.02052e+06	3.71082e+06	4.5403e+06	4.19104e+06	9.23764e+06	6.82782e+06	8.35404e+06	7.71142e+06	700142	517496	633172	584466	8.50556e+06	6.95166e+06	9.40519e+06	7.85129e+06	93.6862	53.3803	98.2185	7.44421
104	Flutriafol	LC	2.15086e+06	1.75791e+06	2.37835e+06	1.98541e+06	2.33309e+06	1.72446e+06	2.10993e+06	1.94763e+06	1.36416e+06	1.00829e+06	1.23368e+06	1.13878e+06	217300	177601	240284	200585	2.97983e+06	2.43544e+06	3.295e+06	2.75061e+06	72.1806	70.807	41.4009	7.29236
105	Fluvalinate tau	LC	952962	778863	1.05376e+06	879657	698437	516236	631630	583043	1.09248e+06	807482	987978	911980	9331.3	7626.54	10318.3	8613.5	918791	750935	1.01597e+06	848115	103.719	68.7458	107.53	1.01561
106	Fonofos	GC	234172	191391	258940	216159	178632	132033	161546	149119	225900	166970	204292	188577	153490	125448	169724	141683	534492	436844	591025	493377	43.8121	30.2242	38.2218	28.7169
107	Fosthiazate	LC	9.34915e+06	7.64114e+06	1.0338e+07	8.62999e+06	6.43862e+06	5.26233e+06	7.11963e+06	5.94334e+06	9.27494e+06	6.85539e+06	8.38777e+06	7.74256e+06	1.13622e+06	928644	1.2564e+06	1.04882e+06	1.14773e+07	9.38045e+06	1.26912e+07	1.05944e+07	81.4581	56.0989	73.0817	9.89978
108	Hexaconazole	LC	3.19552e+06	2.61173e+06	3.53351e+06	2.94971e+06	2.26524e+06	1.8514e+06	2.50484e+06	2.09099e+06	2.14561e+06	1.58589e+06	1.94038e+06	1.79112e+06	283506	231712	313492	261698	4.05613e+06	3.3151e+06	4.48514e+06	3.74412e+06	78.7827	55.8475	47.8382	6.98958
109	Hexaflumuron	LC	632597	517026	699506	583936	488098	398927	539724	450552	838662	619881	758442	700100	36610.5	29922	40482.8	33794.3	649590	530915	718297	599622	97.384	75.1394	116.757	5.63594
110	Hexythiazox	LC	1.8264e+06	1.49273e+06	2.01958e+06	1.68591e+06	1.4909e+06	1.21852e+06	1.64859e+06	1.37621e+06	2.60845e+06	1.92799e+06	2.35895e+06	2.17749e+06	146100	119408	161552	134861	2.66555e+06	2.17857e+06	2.94748e+06	2.46051e+06	68.5188	55.9321	88.4976	5.48103
111	Imidacloprid	LC	625614	511319	691785	577490	500911	409398	553892	462379	617952	456747	558843	515855	71724.1	58620.7	79310.3	66206.9	687254	561698	759945	634389	91.031	72.8858	81.3153	10.4363
112	Indoxacarb	LC	704786	576027	779331	650572	480169	392446	530956	443233	743007	549179	671937	620249	14163.3	11575.8	15661.4	13073.9	551785	450978	610147	509340	127.728	87.021	121.775	2.56682
113	Iprodione	GC	2000.65	1635.14	2212.26	1846.75	2440.26	1994.44	2698.36	2252.54	2725.39	2014.41	2464.7	2275.1	1404.94	1148.27	1553.54	1296.86	8479.02	6929.97	9375.83	7826.78	23.5953	28.7799	29.0682	16.5696
114	Iprovalicarb	LC	1.55514e+07	1.27103e+07	1.71962e+07	1.43551e+07	1.09138e+07	8.91991e+06	1.20681e+07	1.00743e+07	1.71983e+07	1.27118e+07	1.55533e+07	1.43569e+07	1.6322e+06	1.33401e+06	1.80484e+06	1.50665e+06	1.59574e+07	1.30421e+07	1.76452e+07	1.47299e+07	97.4555	68.3931	97.4674	10.2285
115	Isocarbophos	GC	46575	34425	42120	38880	24760.8	20237.2	27379.8	22856.2	27247.1	20139.1	24640.8	22745.4	22303.6	18228.9	24662.7	20588	80887	66109.6	89442.4	74665	52.0726	30.6116	30.4633	27.5738
116	Isofenphos methyl	LC	3.74763e+06	2.76999e+06	3.38916e+06	3.12846e+06	1712373	1.39954e+06	1.89349e+06	1580652	3.81393e+06	2.819e+06	3.44912e+06	3.18381e+06	209832	171497	232025	193691	2.98663e+06	2.441e+06	3.30253e+06	2.75689e+06	113.478	57.3345	115.485	7.02569
117	Isoprothiolane	LC	1.04618e+07	7.73262e+06	9.46109e+06	8.73332e+06	4.69744e+06	3.83925e+06	5.19428e+06	4.3361e+06	1.0217e+07	7.5517e+06	9.23972e+06	8.52898e+06	799932	653790	884540	738398	9.60878e+06	7.85333e+06	1.06251e+07	8.86964e+06	98.463	48.8869	96.1592	8.32501
118	Kresoxim methyl	LC	1.38957e+06	1.02707e+06	1.25665e+06	1.15999e+06	707015	577849	781795	652629	1.30812e+06	1.06914e+06	1.44648e+06	1.2075e+06	91571.9	74842.4	101257	84527.9	1.29751e+06	1.06047e+06	1.43475e+06	1.19771e+06	96.8506	54.4899	100.818	7.05749
119	Linuron	LC	1.52547e+06	1.12752e+06	1.37956e+06	1.27344e+06	742680	606998	821232	685550	1.26825e+06	1.03655e+06	1.40239e+06	1.17069e+06	103302	84429.7	114228	95355.9	1.3724e+06	1.12168e+06	1.51756e+06	1.26683e+06	100.521	54.1152	92.411	7.5271
120	Lufenuron	LC	794981	587594	718939	663636	561468	458892	620854	518278	1.00013e+06	817410	1.10591e+06	923193	36568.8	29888	40436.6	33755.8	851470	695913	941529	785972	84.4351	65.941	117.459	4.29479
121	Malaoxon	LC	9.18798e+06	6.79111e+06	8.30913e+06	7.66996e+06	6.15175e+06	5.02787e+06	6.80242e+06	5.67854e+06	8.88573e+06	7.26237e+06	9.82556e+06	8.20221e+06	977110	798599	1.08046e+06	901948	9.00931e+06	7.36338e+06	9.96222e+06	8.31629e+06	92.2282	68.2822	98.6283	10.8456
122	Malathion	LC	8.07858e+06	5.97112e+06	7.30585e+06	6.74386e+06	4.19478e+06	3.42843e+06	4.63846e+06	3.8721e+06	7.8932e+06	6.45117e+06	8.72805e+06	7.28603e+06	582957	476455	644616	538114	7.60642e+06	6.21679e+06	8.41095e+06	7.02131e+06	96.0484	55.1479	103.77	7.66401
123	Mandipropamid	LC	8.15119e+06	6.02479e+06	7.37151e+06	6.80447e+06	4.52568e+06	3.69887e+06	5.00436e+06	4.17755e+06	7.28879e+06	5.95719e+06	8.05972e+06	6.72812e+06	530731	433770	586866	489905	7.42969e+06	6.07235e+06	8.21553e+06	6.85818e+06	99.2169	60.9134	98.1035	7.14337
124	Mefenoxam (metalaxyl-M)	LC	2.06404e+07	1.5256e+07	1.86661e+07	1.72303e+07	1.3143e+07	1.07419e+07	1.45331e+07	1.2132e+07	1.70465e+07	1.39322e+07	1.88494e+07	1.57352e+07	2.32904e+06	1.90354e+06	2.57538e+06	2.14989e+06	2.1924e+07	1.79187e+07	2.42429e+07	2.02375e+07	85.1401	59.9479	77.7525	10.6233
125	Mepanipyrim	LC	5.2541e+06	3.88347e+06	4.75153e+06	4.38603e+06	2.93812e+06	2.40135e+06	3.24889e+06	2.71211e+06	4.34547e+06	3.55159e+06	4.80509e+06	4.0112e+06	789441	645216	872939	728715	4.98613e+06	4.0752e+06	5.51351e+06	4.60258e+06	95.2951	58.9259	87.1512	15.8327
126	Metaflumizone	LC	4.36713e+06	3.22788e+06	3.9494e+06	3.6456e+06	2.62898e+06	2.14869e+06	2.90704e+06	2.42675e+06	3.94049e+06	3.2206e+06	4.35728e+06	3.63738e+06	93171.6	76149.9	103026	86004.6	3.19309e+06	2.60974e+06	3.53082e+06	2.94747e+06	123.686	82.3334	123.407	2.91791
127	Metalaxyl	GC	93265.7	68935.5	84344.6	77856.6	43068.7	35200.4	47624	39755.7	43438.3	35502.5	48032.7	40096.9	38900.9	31794	43015.4	35908.5	108570	88734.7	120053	100218	77.6872	39.6692	40.0097	35.8304
128	Metaldehyde	LC	295368	218316	267116	246568	98768.6	80724.3	109215	91171	289603	236695	320235	267326	0	0	0	0	300614	245694	332410	277490	88.8566	32.8556	96.3372	0
129	Metconazole	LC	6.29467e+06	4.65258e+06	5.69257e+06	5.25468e+06	4.4822e+06	3.66334e+06	4.95628e+06	4.13742e+06	3.47533e+06	2.84042e+06	3.84292e+06	3.208e+06	674075	550927	745371	622223	7.39159e+06	6.04121e+06	8.1734e+06	6.82301e+06	77.0141	60.6392	47.0174	9.11948
130	Methamidophos	LC	2.12705e+06	1.57216e+06	1.92359e+06	1.77562e+06	1.32483e+06	1.0828e+06	1.46496e+06	1.22292e+06	755189	617221	835064	697097	526121	430003	581769	485650	3.56763e+06	2.91585e+06	3.94498e+06	3.2932e+06	53.9178	37.1348	21.1678	14.7471
131	Methidathion	LC	8.69691e+06	7.10805e+06	9.61678e+06	8.02792e+06	5.55402e+06	4.53935e+06	6.14147e+06	5.12679e+06	8.92685e+06	7.29598e+06	9.87103e+06	8.24016e+06	701815	573599	776045	647829	9.58467e+06	7.83362e+06	1.05984e+07	8.84739e+06	90.7377	57.9469	93.1367	7.32226
132	Methiocarb	LC	5.92443e+06	4.84208e+06	6.55105e+06	5.4687e+06	3.69293e+06	3.01826e+06	4.08353e+06	3.40886e+06	6.41344e+06	5.24176e+06	7.09179e+06	5.9201e+06	552270	451375	610684	509788	7.51688e+06	5.55596e+06	6.79788e+06	6.27496e+06	87.1511	54.3247	94.3448	8.12416
133	Methiocarb sulfone	LC	1.39379e+06	1.13915e+06	1.54121e+06	1.28657e+06	973211	795412	1.07615e+06	898348	1.39409e+06	1.1394e+06	1.54154e+06	1.28685e+06	145885	119233	161316	134664	1.63904e+06	1.21146e+06	1.48226e+06	1.36824e+06	94.0312	65.6571	94.0513	9.84208
134	Methiocarb sulfoxide	LC	3.00919e+06	2.45943e+06	3.32747e+06	2.77771e+06	2.33494e+06	1.90836e+06	2.5819e+06	2.15533e+06	1.97131e+06	1.61117e+06	2.17982e+06	1.81968e+06	431581	352735	477229	398383	4.45649e+06	3.29393e+06	4.03022e+06	3.7202e+06	74.6656	57.9358	48.9133	10.7086
135	Methomyl	LC	3.99691e+06	3.2667e+06	4.41966e+06	3.68945e+06	3.19303e+06	2.60969e+06	3.53076e+06	2.94741e+06	3.78857e+06	3.09642e+06	4.18928e+06	3.49714e+06	802611	655980	887503	740872	5.06024e+06	3.74018e+06	4.57622e+06	4.2242e+06	87.3409	69.7745	82.7882	17.5388
136	Methomyl oxime	LC	284362	232411	314439	262488	233424	190779	258113	215468	256617	209735	283759	236877	42834	35008.5	47364.5	39539	458963	339234	415063	383135	68.5107	56.2383	61.826	10.3199
137	Methoxyfenozide	LC	1.6672e+07	1.36262e+07	1.84354e+07	1.53895e+07	9.56206e+06	7.81515e+06	1.05734e+07	8.82652e+06	1.78597e+07	1.45969e+07	1.97487e+07	1.64859e+07	1.33353e+06	1.0899e+06	1.47457e+06	1.23095e+06	1.88775e+07	1.39529e+07	1.70718e+07	1.57586e+07	97.6579	56.0107	104.615	7.81127
138	Metrafenone	LC	7.56143e+06	6.18001e+06	8.36119e+06	6.97978e+06	4.93323e+06	4.03197e+06	5.45501e+06	4.55375e+06	8.49669e+06	6.94441e+06	9.39538e+06	7.8431e+06	548215	448060	606199	506045	7.83712e+06	5.79265e+06	7087483	6542292	106.687	69.6048	119.883	7.73498
139	Mevinphos (phosdrin) (two isomers)	LC	3.93048e+06	3.21242e+06	4.34621e+06	3.62814e+06	3.02434e+06	2.47181e+06	3.34422e+06	2.79169e+06	3.89637e+06	3.18453e+06	4.30848e+06	3.59665e+06	581934	475619	643485	537170	4.70053e+06	3.47431e+06	4.25091e+06	3.92392e+06	92.4621	71.1455	91.6595	13.6896
140	Monocrotophos	LC	2.77835e+06	2.27076e+06	3.07221e+06	2.56463e+06	2.26037e+06	1.84742e+06	2.49945e+06	2.08649e+06	832753	680616	920833	768696	648662	530156	717270	598765	6.23939e+06	4.61172e+06	5.64258e+06	5.20854e+06	49.239	40.0591	14.7584	11.4958
141	Myclobutanil	LC	2.09718e+06	1.71404e+06	2.31899e+06	1.93585e+06	1.47763e+06	1.20768e+06	1.63391e+06	1.36396e+06	1.64463e+06	1.34417e+06	1.81859e+06	1.51812e+06	162580	132878	179777	150074	2.30895e+06	1.70661e+06	2.08809e+06	1.92747e+06	100.435	70.7644	78.7625	7.78607
142	N,N-Dimethyl-N'-p-tolylsulphamide (DMST,metabolite of tolyfluanid)	LC	2.46579e+06	2.01531e+06	2.72659e+06	2.27611e+06	2.09958e+06	1.716e+06	2.32165e+06	1.93807e+06	2.71913e+06	2.22236e+06	3.00673e+06	2.50997e+06	236272	193107	261262	218097	2.95469e+06	2.1839e+06	2.67207e+06	2.46653e+06	92.28	78.575	101.761	8.84228
143	N,N-dimethylformamidine (DMF, metabolite of amitraz)	LC	577876	472303	638998	533424	376994	308120	416868	347994	526296	430145	581962	485811	56746.8	46379.6	62748.8	52381.6	748177	553000	676612	624565	85.4073	55.7179	77.784	8.3869
144	Nuarimol	LC	280830	229525	310533	259228	232503	190027	257095	214618	215173	175863	237932	198622	39888.1	32600.8	44107	36819.7	345923	255682	312834	288770	89.7695	74.3214	68.7818	12.7505
145	Ofurace	LC	2.37088e+06	1.93774e+06	2.62165e+06	2.18851e+06	1.93655e+06	1.58275e+06	2.14137e+06	1.78758e+06	2.64439e+06	2.16128e+06	2.92408e+06	2.44097e+06	246355	201348	272412	227405	3.12381e+06	2.30891e+06	2.82501e+06	2.6077e+06	83.9247	68.55	93.6062	8.72049
146	Omethoate	LC	1.77267e+06	1.44882e+06	1.96017e+06	1.63631e+06	1.83869e+06	1.35903e+06	1.66282e+06	1.53491e+06	538825	440386	595816	497377	569894	465779	630171	526056	3.22744e+06	2.3855e+06	2.91873e+06	2.69421e+06	60.7344	56.9705	18.4609	19.5254
147	Oxadixyl	LC	7.92752e+06	6.47922e+06	8.76601e+06	7.31771e+06	6.38441e+06	4.71891e+06	5.77373e+06	5.3296e+06	7.37192e+06	6.02513e+06	8.15165e+06	6.80485e+06	1.05878e+06	865346	1.17076e+06	977332	1.0236e+07	7.56572e+06	9.25689e+06	8.54482e+06	85.6392	62.3723	79.6372	11.4377
148	Oxamyl	LC	7.28035e+06	5.95029e+06	8.05039e+06	6.72032e+06	6.39653e+06	4.72787e+06	5.78469e+06	5.33971e+06	5.61142e+06	4.58626e+06	6.20494e+06	5.17977e+06	1.35672e+06	1.10886e+06	1.50022e+06	1.25236e+06	1.06579e+07	7.87761e+06	9.63849e+06	8.89706e+06	75.5342	60.0166	58.2189	14.0761
149	Oxamyl oxime	LC	1.78559e+06	1.45938e+06	1.97445e+06	1.64824e+06	1.56206e+06	1.15456e+06	1.41264e+06	1.30398e+06	1.35429e+06	1.10687e+06	1.49754e+06	1.25012e+06	352669	288239	389971	325541	1.95889e+06	1.44788e+06	1.77152e+06	1.63525e+06	100.794	79.7418	76.4482	19.9077
150	Oxyfluorfen	GC	13575.3	11095.2	15011.2	12531.1	8468.14	6259.06	7658.14	7069.06	7176.31	5865.26	7935.35	6624.29	5067.82	4141.97	5603.84	4677.98	49680.8	36720.6	44928.7	41472.7	30.2153	17.0451	15.9727	11.2797
151	Paclobutrazol	LC	3.23595e+06	2.64477e+06	3.57821e+06	2.98703e+06	3.69611e+06	2.7319e+06	3.34257e+06	3.08544e+06	2.43242e+06	1.98803e+06	2.68969e+06	2.24531e+06	339190	277223	375066	313099	4.38822e+06	3.24347e+06	3.96848e+06	3.66321e+06	81.5413	84.2278	61.2934	8.5471
152	Paraoxon methyl	GC	11447.3	9355.95	12658	10566.7	2946.99	2178.21	2665.1	2460.1	3528.3	2883.71	3901.49	3256.9	665.735	492.065	602.056	555.744	3956.57	2924.43	3578.12	3302.88	319.924	74.4834	98.6078	16.826
153	Parathion ethyl	GC	24954.9	20395.8	27594.4	23035.3	15402.3	11384.3	13929	12857.6	15109	12348.7	16707.1	13946.8	10793.6	7977.85	9761.13	9010.27	30705.2	22695.2	27768.2	25632.2	89.8686	50.1618	54.4112	35.1522
154	Parathion methyl	GC	92729	75788.1	102537	85596	46273.6	34202.2	41847.4	38628.4	37998.4	31056.4	42017.4	35075.4	24303.8	17963.6	21979	20288.4	102673	75888.6	92851.9	85709.5	99.8676	45.069	40.9236	23.6711
155	Penconazole	LC	2.90354e+06	2.37309e+06	3.21065e+06	2.68019e+06	1.8608e+06	1.37537e+06	1.68281e+06	1.55336e+06	2.42044e+06	1.78902e+06	2.18892e+06	2.02054e+06	270506	199940	244632	225814	3.40955e+06	2.5201e+06	3.08342e+06	2.84624e+06	94.1662	54.576	70.9899	7.93378
156	Pencycuron	LC	1.296e+07	1.05923e+07	1.43308e+07	1.19631e+07	8.96795e+06	6.62849e+06	8.11015e+06	7.48629e+06	1.55486e+07	1.14925e+07	1.40614e+07	1.29797e+07	951352	703173	860353	794172	1.64824e+07	1.21826e+07	1.49058e+07	1.37592e+07	86.9461	54.4093	94.3348	5.77193
157	Pendimethalin	LC	1.00422e+06	820758	1.11044e+06	926974	740108	547036	669315	617829	1.15061e+06	850452	1.04055e+06	960510	57028.2	42151.2	51573.3	47606.1	1.13059e+06	924037	1.25017e+06	1.04362e+06	88.8231	59.2007	92.0366	4.56164
158	Permethrin (two isomers)	GC	52822.3	43172.1	58409.3	48759.1	27019.9	19971.3	24435.4	22555.8	35263.7	26064.5	31890.7	29437.5	23603.2	17445.8	21345.5	19703.5	165508	135271	183014	152777	31.9152	14.7639	19.2683	12.8969
159	Phosalone	LC	4.18581e+06	3.4211e+06	4.62854e+06	3.86383e+06	3.20108e+06	2.36602e+06	2.89489e+06	2.67221e+06	5.15384e+06	3.80936e+06	4.66087e+06	4.30234e+06	270100	199639	244265	225475	4.27751e+06	3.49604e+06	4.72994e+06	3.94847e+06	97.8563	67.677	108.962	5.71044
160	Phosmet	LC	5.32425e+06	4.35155e+06	5.88739e+06	4.91469e+06	3.78438e+06	2.79715e+06	3.4224e+06	3.15913e+06	6.18105e+06	4.5686e+06	5.58982e+06	5.15984e+06	415033	306763	375334	346462	5.54226e+06	4.52973e+06	6.12846e+06	5.11593e+06	96.0664	61.7509	100.858	6.77222
161	Phosmet oxon	LC	1.07777e+07	8808686	11917634	9.94863e+06	8.97845e+06	6.63625e+06	8.11964e+06	7.49506e+06	1.12516e+07	8.31639e+06	1.01754e+07	9.39263e+06	1.41e+06	1.04217e+06	1.27513e+06	1.17704e+06	1.20144e+07	9.81947e+06	1.32852e+07	1.10902e+07	89.7063	67.5825	84.6928	10.6133
163	Pirimicarb	LC	4.7048e+06	3.84527e+06	5.20242e+06	4.34289e+06	3.80439e+06	2.81194e+06	3.44049e+06	3.17584e+06	438005	323743	396109	365639	278528	205868	251886	232510	2.46227e+07	2.01243e+07	2.7227e+07	2.27286e+07	19.1076	13.9729	1.60872	1.02298
164	Pirimiphos ethyl	LC	2.36758e+07	1.93504e+07	2.618e+07	2.18546e+07	2.01117e+07	1.48652e+07	1.8188e+07	1.67889e+07	2.64721e+07	1.95663e+07	2.39399e+07	2.20984e+07	1.97228e+06	1.45777e+06	1.78363e+06	1.64642e+06	2.79872e+07	2.28741e+07	3.09473e+07	2.58343e+07	84.5952	64.9868	85.5391	6.37301
165	Pirimiphos methyl	LC	5.85341e+06	4.78404e+06	6.47253e+06	5.40315e+06	4.79854e+06	3.54675e+06	4.33955e+06	4.00574e+06	6.19186e+06	4.57659e+06	5.5996e+06	5.16886e+06	536263	396368	484968	447663	7.14543e+06	5.84002e+06	7.9012e+06	6.59578e+06	81.9183	60.7318	78.3661	6.78711
166	Prochloraz	LC	1.57796e+06	1.28968e+06	1.74486e+06	1.45658e+06	1.08201e+06	799749	978516	903246	362235	267739	327587	302388	76313.3	56405.5	69013.8	63705	2.78721e+06	2.27801e+06	3.08201e+06	2.57281e+06	56.6144	35.1074	11.7532	2.47609
167	Procymidone	GC	118772	97073.1	131334	109635	73367.8	54228.4	66350	61246.2	92803.9	68594.1	83927	77471	70326.5	51980.5	63599.6	58707.4	328495	268481	363239	303226	36.1564	20.1982	25.549	19.3609
168	Profenofos	LC	2.50189e+06	2.04481e+06	2.76651e+06	2.30943e+06	1.86195e+06	1.37622e+06	1683851	1554324	2.91553e+06	2.15496e+06	2.63666e+06	2.43384e+06	156143	115410	141208	130346	2.68353e+06	2.19327e+06	2.96736e+06	2.4771e+06	93.2313	62.7477	98.2535	5.26202
169	Propargite	LC	1.42277e+07	1.05161e+07	1.28668e+07	1.1877e+07	1.00336e+07	7.41611e+06	9.07383e+06	8.37584e+06	1.50707e+07	1.11392e+07	1.36292e+07	1.25808e+07	805937	595693	728848	672783	1.28204e+07	1.04782e+07	1.41764e+07	1.18342e+07	100.362	70.7766	106.309	5.68507
170	Propiconazole	LC	1.4473e+06	1.06974e+06	1.30886e+06	1.20818e+06	970829	717569	877967	810431	1.23977e+06	916350	1.12118e+06	1.03494e+06	150833	111485	136405	125913	1.40431e+06	1.14775e+06	1.55284e+06	1.29628e+06	93.2035	62.5197	79.8389	9.71338
171	Propoxur	LC	8.13371e+06	6.01187e+06	7.3557e+06	6.78988e+06	6.10893e+06	4.5153e+06	5.5246e+06	5.09963e+06	8.64012e+06	6.38617e+06	7.81367e+06	7.21262e+06	1.0182e+06	752579	920802	849972	7.82204e+06	6.39301e+06	8.64937e+06	7.22035e+06	94.0382	70.6286	99.893	11.7719
172	Propyzamide (pronamide)	LC	2.14687e+06	1.58681e+06	1.94151e+06	1.79217e+06	984494	727669	890325	821838	2.13929e+06	1.58122e+06	1.93466e+06	1.78584e+06	177809	131424	160801	148431	2.04187e+06	1.66884e+06	2.25784e+06	1.88481e+06	95.0849	43.6033	94.7495	7.87516
173	Proquinazid	LC	3.41651e+06	2.52524e+06	3.08971e+06	2.85204e+06	1.97946e+06	1.46308e+06	1.79012e+06	1.65242e+06	3.56995e+06	2.63866e+06	3.22848e+06	2.98013e+06	184938	136693	167248	154383	3.18977e+06	2.60702e+06	3.52714e+06	2.9444e+06	96.8632	56.1206	101.214	5.24328
174	Prothioconazole-desthio	LC	1.91543e+06	1.41575e+06	1.73222e+06	1.59897e+06	1.39639e+06	1.03212e+06	1.26282e+06	1.16568e+06	1.3476e+06	996051	1.2187e+06	1.12495e+06	229776	169835	207798	191813	2.26325e+06	1.84977e+06	2.50263e+06	2.08915e+06	76.5367	55.797	53.8473	9.18139
175	Prothiophos	GC	311457	230207	281666	259999	170104	125729	153834	142000	191957	141881	173596	160243	138253	102187	125029	115411	746383	610024	825327	688969	37.7374	20.6105	23.2583	16.7513
176	Pyraclostrobin	LC	1.52194e+07	1.12491e+07	1.37636e+07	1.27049e+07	9.90717e+06	7.32269e+06	8.95953e+06	8.27033e+06	1.66339e+07	1.22947e+07	1.50429e+07	1.38857e+07	1.02231e+06	755618	924521	853404	1.43699e+07	1.17446e+07	1.58898e+07	1.32645e+07	95.7809	62.3494	104.683	6.43375
177	Pyrazophos	LC	3.66249e+06	2.70706e+06	3.31216e+06	3.05738e+06	2.70458e+06	1.99903e+06	2.44588e+06	2.25773e+06	3.88695e+06	2.87296e+06	3.51515e+06	3.24476e+06	226682	167547	204999	189230	3.18459e+06	2.60279e+06	3.52142e+06	2.93962e+06	104.006	76.8036	110.38	6.43723
178	Pyridaben	LC	1.59863e+07	1.1816e+07	1.44572e+07	1.33451e+07	1.08726e+07	8.03625e+06	9.83259e+06	9.07623e+06	1.72347e+07	1.27387e+07	1.55861e+07	1.43872e+07	680213	502766	615149	567830	1.5485e+07	1.2656e+07	1.71229e+07	1.42939e+07	93.3623	63.4973	100.653	3.97254
179	Pyridaphenthion	LC	7.34882e+06	5.43173e+06	6.64589e+06	6.13466e+06	4.10907e+06	3.35838e+06	4.54369e+06	3.79299e+06	7.28174e+06	5.38215e+06	6.58522e+06	6.07867e+06	522061	385872	472125	435808	6.3686e+06	5.2051e+06	7.0422e+06	5.87871e+06	104.354	64.5208	103.401	7.41333
180	Pyrimethanil	GC	201249	148749	181999	167999	89272.1	72962.8	98714.4	82405.1	108349	80084.1	97985.3	90447.9	95386.8	70503.2	86262.8	79627.2	500088	408726	552982	461620	36.3934	17.8513	19.5936	17.2495
181	Pyriproxifen	LC	1.43752e+07	1.06252e+07	1.30002e+07	1.20002e+07	1.06242e+07	8.68324e+06	1.17479e+07	9.80695e+06	1.80291e+07	1.33259e+07	1.63046e+07	1.50504e+07	1.10901e+06	906406	1.22631e+06	1.02371e+06	1.87718e+07	1.53423e+07	2.07573e+07	1.73278e+07	69.2539	56.5966	86.8569	5.90787
182	Quinalphos	LC	3.17925e+06	2.34988e+06	2.87515e+06	2.65398e+06	1.46139e+06	1.19441e+06	1.61596e+06	1.34898e+06	3.22343e+06	2.38254e+06	2.9151e+06	2.69087e+06	199212	162818	220283	183888	2.97666e+06	2.43285e+06	3.2915e+06	2.74769e+06	96.5897	49.095	97.9321	6.69248
183	Quinoxyfen	LC	838973	620110	758723	700360	804101	657198	889150	742247	1.3287e+06	982083	1.20161e+06	1.10918e+06	83035.5	67865.5	91818.1	76648.1	1.93857e+06	1.58441e+06	2.14361e+06	1.78945e+06	39.1383	41.4791	61.9842	4.28334
184	Rotenone	LC	1.25945e+06	930896	1.13898e+06	1.05136e+06	836704	683845	925202	772343	1.33262e+06	984983	1.20516e+06	1.11245e+06	70738.7	57815.3	78220.7	65297.3	1.0708e+06	875177	1.18406e+06	988435	106.367	78.1379	112.547	6.60613
185	Simazine	LC	1.21197e+06	895803	1.09604e+06	1.01173e+06	640698	523647	708464	591413	1.18622e+06	876771	1.07276e+06	990236	124519	101770	137689	114940	1.33286e+06	1.08936e+06	1.47384e+06	1.23034e+06	82.2321	48.0693	80.485	9.3422
186	Spirodiclofen	LC	6.24159e+06	4.61335e+06	5.64457e+06	5.21037e+06	3.71501e+06	3.03631e+06	4.10795e+06	3.42924e+06	6.18396e+06	4.57076e+06	5.59246e+06	5.16227e+06	231097	188877	255540	213320	5.44878e+06	4.45333e+06	6.0251e+06	5.02965e+06	103.593	68.1806	102.637	4.24126
187	Spiromesifen	LC	4.63531e+06	3.4261e+06	4.19193e+06	3.86947e+06	3.10674e+06	2.53916e+06	3.43534e+06	2.86776e+06	5.30868e+06	3.9238e+06	4.80089e+06	4.43159e+06	245560	200698	271533	226671	4.63494e+06	3.78817e+06	5.12517e+06	4.27841e+06	90.4419	67.0288	103.58	5.29802
188	Spirotetramat	LC	2.65644e+06	1.96345e+06	2.40234e+06	2.21755e+06	2.24543e+06	1.8352e+06	2.48292e+06	2.0727e+06	2.42054e+06	1.78909e+06	2.18901e+06	2.02062e+06	156163	127634	172681	144151	2.47238e+06	2.0207e+06	2.73388e+06	2.2822e+06	97.1672	90.8204	88.5384	6.31632
189	Spirotetramat-enol	LC	888858	656982	803837	742003	740966	605597	819337	683968	649269	530653	717942	599325	69332.8	56666.3	76666.1	63999.6	781886	639041	864585	721741	102.807	94.7665	83.0388	8.86739
190	Spiroxamine (two isomers)	GC	7.59276e+06	5.61204e+06	6.8665e+06	6.33831e+06	4.57385e+06	3.73824e+06	5.05762e+06	4.22201e+06	2.23842e+06	1.82948e+06	2.47518e+06	2.06624e+06	712967	582714	788377	658124	2.30096e+07	1.88059e+07	2.54433e+07	2.12396e+07	29.8419	19.878	9.72823	3.09857
191	Tebuconazole	LC	3.63991e+06	2.69037e+06	3.29174e+06	3.03853e+06	2.15838e+06	1.76406e+06	2.38667e+06	1.99235e+06	1.79393e+06	1.4662e+06	1.98368e+06	1.65594e+06	232902	190352	257536	214986	4.23205e+06	3.45888e+06	4.67967e+06	3.9065e+06	77.7814	51.0008	42.3893	5.50329
192	Tebufenocide	LC	1.45674e+07	1.19061e+07	1.61082e+07	1.34469e+07	8.77063e+06	7.1683e+06	9.69829e+06	8.09597e+06	1.54349e+07	1.2615e+07	1.70674e+07	1.42476e+07	1.09211e+06	892589	1.20762e+06	1.0081e+06	1.43981e+07	1.17677e+07	1.59209e+07	1.32905e+07	101.176	60.9153	107.201	7.5851
193	Tebufenpyrad	LC	2.16921e+06	1.77292e+06	2.39865e+06	2.00235e+06	1.54214e+06	1.2604e+06	1.70525e+06	1.42352e+06	2.4181e+06	1.97633e+06	2.67386e+06	2.23209e+06	141377	115549	156331	130502	2.04962e+06	1.67517e+06	2.2664e+06	1.89196e+06	105.835	75.2404	117.978	6.89774
194	Teflubenzuron	GC	224209	183248	247924	206962	194312	158812	214864	179365	295440	241465	326688	272714	34715.7	28373.4	38387.6	32045.3	300243	221919	271524	250637	82.5745	71.5634	108.808	12.7855
195	Tefluthrin	GC	621561	508006	687303	573749	479429	391841	530138	442550	487495	398434	539057	449996	418740	342240	463030	386529	1.61224e+06	1.19166e+06	1.45803e+06	1.34587e+06	42.6302	32.882	33.4352	28.7196
196	Telodrin (isobenzan)	GC	40908.4	33434.8	45235.2	37761.6	26636.5	21770.2	29453.8	24587.5	39405.7	32206.6	43573.6	36374.5	30888.7	25245.6	34155.8	28512.7	133106	98382.4	120374	111114	33.9845	22.1281	32.7361	25.6607
197	Terbufos	GC	125973	102959	139297	116283	85488	69870	94530	78912	100199	81893.3	110797	92491.3	75389.9	61616.8	83363.8	69590.7	191581	141604	173256	159929	72.7091	49.342	57.8328	43.5136
198	Terbuthylazine	LC	8.33022e+06	6.80836e+06	9.21131e+06	7.68944e+06	3.89524e+06	3.18361e+06	4.30724e+06	3.59561e+06	9.04532e+06	7392807	10002033	8.34952e+06	1.03632e+06	846993	1.14593e+06	956603	1.06479e+07	7.87022e+06	9.62945e+06	8.88872e+06	86.5078	40.4514	93.9339	10.762
199	Tetrachlorvinphos	LC	2.97269e+06	2.4296e+06	3.28711e+06	2.74402e+06	1.822e+06	1.48913e+06	2.01471e+06	1.68184e+06	3.17568e+06	2.59551e+06	3.51157e+06	2.93139e+06	212029	173293	234456	195720	3.41503e+06	2.52415e+06	3.08838e+06	2.85081e+06	96.2542	58.9953	102.827	6.8654
200	Tetraconazole	LC	1.37349e+06	1.12257e+06	1.51877e+06	1.26784e+06	788214	644214	871583	727582	1.16804e+06	954652	1291588	1.0782e+06	87772.9	71737.4	97056.6	81021.1	1.59161e+06	1.17641e+06	1.43937e+06	1.32865e+06	95.4232	54.761	81.1496	6.098
201	Tetradifon	GC	128247	104817	141812	118382	66022.8	53961	73006	60944.2	90485.8	73954.8	100056	83525.4	55876.3	45668.1	61786.3	51578.1	358888	265265	324559	299593	39.5142	20.3423	27.8796	17.2161
202	Tetramethrin	GC	60075.1	49099.8	66429.2	55453.9	65948.3	53900	72923.6	60875.3	36859.6	30125.6	40758.2	34024.2	57122.3	46686.5	63164.1	52728.3	144570	106856	130742	120685	45.9494	50.4416	28.1926	43.6909
203	Thiacloprid	LC	5.20858e+06	4.25702e+06	5.75949e+06	4.80792e+06	3.12564e+06	2.55461e+06	3.45624e+06	2.88521e+06	4.6153e+06	3.77212e+06	5.10346e+06	4.26028e+06	516875	422446	571544	477115	6.43521e+06	4.75646e+06	5.81967e+06	5.372e+06	89.4997	53.7083	79.3053	8.88152
204	Thiamethoxam	LC	2.15802e+06	1.76377e+06	2.38627e+06	1.99202e+06	1.61449e+06	1.31953e+06	1.78525e+06	1.49029e+06	1.7668e+06	1.44402e+06	1.95368e+06	1.63089e+06	272218	222486	301010	251278	2.6064e+06	1.92647e+06	2.35709e+06	2.17578e+06	91.5544	68.4948	74.9569	11.5489
205	Thiodicarb	LC	5.84445e+06	4.77672e+06	6.46262e+06	5.39488e+06	4.33062e+06	3.53945e+06	4.78867e+06	3.9975e+06	4.26037e+06	3.48203e+06	4.71098e+06	3.93265e+06	605709	495051	669774	559116	7.56361e+06	5.5905e+06	6.84014e+06	6.31397e+06	85.4435	63.312	62.2848	8.85522
206	Tolclofos methyl	GC	227230	185717	251264	209751	130607	106746	144421	120560	166403	136002	184003	153603	112643	92063.9	124557	103978	500228	369734	452380	417582	50.2299	28.8711	36.7839	24.9001
207	Tolylfluanid	GC	139943	114377	154745	129178	93146.9	68847.7	84237.2	77757.4	84966.8	69444	93953.6	78430.8	57215.4	46762.6	63267	52814.2	223625	165288	202234	186678	69.1985	41.6533	42.014	28.2916
208	Triadimefon	LC	1.84943e+06	1.51155e+06	2.04504e+06	1.70717e+06	1.66747e+06	1.23247e+06	1.50797e+06	1.39197e+06	1.85614e+06	1.51704e+06	2.05247e+06	1.71336e+06	185042	151236	204614	170808	2.33022e+06	1.72234e+06	2.10733e+06	1.94523e+06	87.7619	71.5583	88.0804	8.78089
209	Triadimenol	LC	1.0282e+06	840355	1.13695e+06	949107	1.12658e+06	832687	1.01882e+06	940447	660771	540053	730660	609942	94292.5	69694.5	85273.2	78713.8	1.21115e+06	895200	1.0953e+06	1.01105e+06	93.8734	93.0169	60.3277	7.78535
210	Triazophos (hostathion)	LC	1.70609e+07	1.3944e+07	1.88654e+07	1.57485e+07	1.20484e+07	8.90534e+06	1.08959e+07	1.00578e+07	2.02247e+07	1.49487e+07	1.82902e+07	1.68833e+07	1.46224e+06	1.08078e+06	1.32237e+06	1.22065e+06	1.91277e+07	1.41379e+07	1.72981e+07	1.59675e+07	98.6286	62.9892	105.735	7.6446
211	Trichlorfon	LC	268004	219041	296350	247388	275825	203871	249442	230254	238325	176153	215529	198950	43012.5	31791.9	38898.3	35906.1	389023	287539	351812	324750	76.178	70.902	61.2624	11.0565
212	Trifloxystrobin	LC	1.53716e+07	1.25633e+07	1.69975e+07	1.41892e+07	1.24239e+07	9.18285e+06	1.12355e+07	1.03712e+07	1.87483e+07	1.38575e+07	1.6955e+07	1.56508e+07	1.30689e+06	965959	1.18188e+06	1.09097e+06	1.93782e+07	1.4323e+07	1.75247e+07	1.61766e+07	87.7142	64.1124	96.7494	6.74409
213	Triflumizole	LC	6.50716e+06	5.31835e+06	7.19541e+06	6.00661e+06	5.0822e+06	3.75641e+06	4.59607e+06	4.24253e+06	2.80341e+06	2.07209e+06	2.53526e+06	2.34024e+06	517807	382727	468278	432256	1.30194e+07	9.62305e+06	1.17741e+07	1.08684e+07	55.2668	39.0355	21.5326	3.97719
214	Triflumuron	LC	1.27254e+06	1.04006e+06	1.40714e+06	1.17465e+06	1.02629e+06	758565	928126	856732	1.56673e+06	1.15802e+06	1.41687e+06	1.30788e+06	103894	76791	93956.1	86728.7	1.5431e+06	1.14055e+06	1.39549e+06	1.28815e+06	91.1892	66.5087	101.531	6.73282
215	Trifluralin	GC	128324	104880	141897	118453	114802	84853.6	103821	95834.7	104187	77008	94221.5	86973.7	115378	85279.7	104342	96315.9	111297	82262.9	100651	92908.7	127.494	103.149	93.612	103.667
216	Triticonazole	LC	658939	487042	595910	550071	473214	349767	427950	395031	397145	293542	359157	331530	80393.3	59421.1	72703.5	67110.9	927246	685356	838553	774049	71.0641	51.0343	42.8306	8.67011
217	Vinclozolin	GC	87074.8	64359.6	78745.9	72688.5	50865	37595.8	45999.6	42461.2	61068.2	45137.4	55226.9	50978.7	42842.3	31666.1	38744.4	35764	230639	170473	208578	192534	37.7536	22.0539	26.4778	18.5755
218	Zoxamide	LC	4.44704e+06	3.28695e+06	4.02167e+06	3.71231e+06	2.88089e+06	2.12936e+06	2.60533e+06	2.40492e+06	4.63373e+06	3.42493e+06	4.1905e+06	3.86815e+06	302898	223881	273925	252854	4.02467e+06	2.97476e+06	3.6397e+06	3.35972e+06	110.495	71.5809	115.133	7.52604
		Nº	AOAC	AOAC + EMR	EN	EN + EMR
		>130	4	1	2	1
		<60	40	105	68	208
		70-120	150	48	127	3
		60-70	15	58	12	0
		120-130	3	0	3	0
	%	<60	60-70	70-120	120-130	>130
	QuEChERS AOAC	18.8679	7.07547	70.7547	1.41509	1.88679
	QuEChERS AOAC Clean-up	49.5283	27.3585	22.6415	0	0.471698
	QuEChERS EN	32.0755	5.66038	59.9057	1.41509	0.943396
	QuEChERS EN Clean-up	98.1132	0	0.0141509	0	0.00471698
