# Supplementary material for: Supporting dataset on the optimization and validation of a QuEChERS-based method for the determination of 218 pesticide residues in clay loam soil
Source: Data Brief. 2020 Oct 9;33:106393. doi: 10.1016/j.dib.2020.106393 (PMC7596106; doi:10.1016/j.dib.2020.106393)
Supplement: Supplementary file 1 [file mmc1.zip › Figure 2 raw data.xlsx]

## Sheet: Acidification
nº	Compound	Technique	No acid a	No acid b	No acid c	20 acn Mx standard	Rec ACN a	Rec ACN b	Rec ACN c	Average	SD	RSD (%)	AA a	AA a	AA a	20 AA Mx standard	Rec AA a	Rec AA b	Rec AA c	Average	SD	RSD (%)	FA a	FA b	FA c	20 FA Mx standard	Rec FA a	Rec FA b	Rec FA c	Average	SD	RSD (%)	REC ACN	REC AA	REC FA
1	4,4'-Dichlorobenzophenone (metabolite of dicofol)	GC	363962	363635	334405	357566	101.789	101.697	93.5228	99.003	4.74623	4.79403	374351	328193	368301	327678	114.243	100.157	112.397	108.933	7.65558	7.02781	391785	359637	373465	422697	92.6869	85.0815	88.3529	88.7071	3.81504	4.30072	99.003	108.933	88.7071
2	4,4'-Dicofol	GC	1.72872e+06	1.61459e+06	1.47015e+06	1.00672e+06	171.719	160.381	146.034	159.378	12.8717	8.07621	2.0061e+06	2.01023e+06	2.04177e+06	1.20951e+06	165.861	166.202	168.81	166.958	1.613	0.966115	1.92959e+06	1.90047e+06	2.11088e+06	1.85335e+06	104.114	102.543	113.896	106.851	6.15138	5.75698	159.378	166.958	106.851
3	Abamectine	LC	32087.8	23955.8	26254.9	36150.8	88.7611	66.2664	72.6261	75.8845	11.5959	15.281	30233.4	30705.1	35415.8	32716.3	92.411	93.8525	108.251	98.1716	8.75894	8.92207	24964.7	28146.1	9495.77	5844.31	427.162	481.599	162.479	357.08	170.713	47.8081	75.8845	98.1716	357.08
4	Acephate	LC	666173	689336	626922	1.07707e+06	61.8508	64.0013	58.2065	61.3529	2.92934	4.77457	722182	691991	664078	1.11651e+06	64.682	61.978	59.4779	62.046	2.60269	4.19477	741555	816773	776148	1.09969e+06	67.4334	74.2733	70.5791	70.7619	3.42364	4.83825	61.3529	62.046	70.7619
5	Acetamiprid	LC	1.71008e+06	1.77434e+06	1.67894e+06	1.84896e+06	92.4887	95.9643	90.8049	93.086	2.63105	2.82648	1.79176e+06	1.70425e+06	1.75616e+06	1.80692e+06	99.1612	94.3176	97.1906	96.8898	2.43574	2.51393	1.6544e+06	1.69689e+06	1.60187e+06	1.70385e+06	97.0977	99.5915	94.0146	96.9013	2.79363	2.88296	93.086	96.8898	96.9013
6	Acrinathrin	LC	412170	385504	377061	159083	259.09	242.328	237.021	246.146	11.5196	4.67996	478162	480191	430667	247506	193.192	194.012	174.003	187.069	11.3233	6.05298	441365	426307	754615	520652	84.7717	81.8796	144.937	103.863	35.6005	34.2766	246.146	187.069	103.863
7	Aldicarb	LC	1.30599e+06	1.23324e+06	1.29383e+06	1.32925e+06	98.2497	92.7771	97.3355	96.1207	2.93154	3.04985	1.24896e+06	1.21437e+06	1.21543e+06	1.23205e+06	101.373	98.5655	98.651	99.5298	1.59667	1.60421	1.21429e+06	1.21375e+06	1.18986e+06	1.18642e+06	102.349	102.303	100.29	101.647	1.17568	1.15663	96.1207	99.5298	101.647
8	Aldicarb sulfone	LC	812884	828608	788230	904512	89.87	91.6083	87.1443	89.5409	2.25013	2.51296	802109	713176	734079	860054	93.2626	82.9223	85.3526	87.1792	5.40673	6.20186	797090	796106	725900	859370	92.7528	92.6384	84.4689	89.9534	4.75003	5.28054	89.5409	87.1792	89.9534
9	Atrazine	LC	2.6736e+06	2.70128e+06	2.67462e+06	2.74994e+06	97.2239	98.2304	97.2607	97.5717	0.570799	0.585005	2.53159e+06	2.6241e+06	2.52621e+06	2.6314e+06	96.2069	99.7224	96.0024	97.3105	2.09119	2.14899	2.3137e+06	2.30672e+06	2.29107e+06	2.47979e+06	93.3021	93.0205	92.3894	92.904	0.467391	0.50309	97.5717	97.3105	92.904
10	Azinphos methyl	LC	1.4852e+06	1.4761e+06	1.48983e+06	1.53149e+06	96.9776	96.3832	97.2794	96.88	0.456016	0.470701	1.37318e+06	1.38745e+06	1.32037e+06	1.4272e+06	96.2155	97.2152	92.5151	95.3153	2.476	2.5977	1.08182e+06	1.09702e+06	1.08726e+06	1.23515e+06	87.5864	88.8169	88.0269	88.1434	0.623462	0.707328	96.88	95.3153	88.1434
11	Azoxystrobin	LC	1.36233e+07	1.38836e+07	1.39263e+07	1.35944e+07	100.213	102.127	102.441	101.594	1.20613	1.1872	1.37048e+07	1.33357e+07	1.33345e+07	1.31253e+07	104.415	101.603	101.594	102.537	1.62604	1.5858	1.33449e+07	1.35164e+07	1.31345e+07	1.26869e+07	105.186	106.538	103.528	105.084	1.50771	1.43476	101.594	102.537	105.084
12	Benalaxyl	LC	8.55574e+06	8.71497e+06	8.51934e+06	8.28391e+06	103.281	105.204	102.842	103.776	1.25594	1.21025	8.52317e+06	8.63242e+06	8.4586e+06	8.13395e+06	104.785	106.128	103.991	104.968	1.08022	1.02909	8.00864e+06	8.2393e+06	8.24737e+06	7.97807e+06	100.383	103.274	103.376	102.344	1.69919	1.66027	103.776	104.968	102.344
13	Bendiocarb	LC	1.82572e+06	1.84121e+06	1.80294e+06	1.83353e+06	99.5741	100.419	98.3317	99.4416	1.04998	1.05588	1.82796e+06	1.71839e+06	1.7555e+06	1.73333e+06	105.46	99.1382	101.279	101.959	3.21513	3.15336	1.68381e+06	1.6742e+06	1.67889e+06	1.66448e+06	101.161	100.584	100.866	100.87	0.288819	0.286328	99.4416	101.959	100.87
14	Bifenthrin	GC	523882	500323	462040	281418	186.158	177.787	164.183	176.042	11.0908	6.30009	589213	599196	547882	332331	177.297	180.301	164.86	174.153	8.18645	4.70073	529652	543329	780472	682730	77.5786	79.5818	114.316	90.4922	20.6566	22.8269	176.042	174.153	90.4922
15	Bitertanol	LC	453290	429589	424268	465908	97.2916	92.2046	91.0625	93.5196	3.31624	3.54604	486835	452816	458197	450144	108.151	100.593	101.789	103.511	4.06241	3.92461	450305	470116	478468	462008	97.467	101.755	103.563	100.928	3.13082	3.10202	93.5196	103.511	100.928
16	Boscalid (formely nicobifen)	GC	445803	391547	370333	213776	208.537	183.158	173.234	188.31	18.2067	9.6685	499611	472760	475616	236214	211.508	200.14	201.35	204.333	6.24313	3.05537	444908	492148	631372	488719	91.0355	100.702	129.189	106.975	19.8355	18.5421	188.31	204.333	106.975
17	Bromopropylate	GC	645382	588536	565964	330360	195.357	178.15	171.317	181.608	12.3873	6.82091	748649	755940	675743	400117	187.108	188.93	168.886	181.641	11.0836	6.10192	697344	689108	981115	818662	85.1809	84.175	119.844	96.3999	20.3092	21.0677	181.608	181.641	96.3999
18	Bromuconazole (two isomers)	LC	498884	476546	526825	619394	80.5438	76.9375	85.055	80.8454	4.06715	5.03077	493526	487962	555827	551227	89.5323	88.523	100.835	92.9633	6.83537	7.35277	500961	519325	487871	516764	96.942	100.496	94.4088	97.2822	3.05765	3.14307	80.8454	92.9633	97.2822
19	Bupirimate	LC	935695	979340	1.01472e+06	2.23275e+06	41.9077	43.8625	45.447	43.7391	1.77285	4.05323	1.4334e+06	1.39274e+06	1.39114e+06	2.18878e+06	65.4883	63.6309	63.5575	64.2256	1.09417	1.70363	1.4132e+06	1.45229e+06	1.49136e+06	2.17445e+06	64.9912	66.789	68.5857	66.7886	1.79725	2.69095	43.7391	64.2256	66.7886
20	Buprofezin	LC	3.64047e+06	3.90199e+06	3.74626e+06	5.2808e+06	68.9379	73.8901	70.941	71.2563	2.49111	3.49598	4.29828e+06	4.15721e+06	4.22633e+06	5.05564e+06	85.0196	82.2292	83.5964	83.615	1.3953	1.66872	4.14049e+06	4.21246e+06	3.43263e+06	4.26684e+06	97.0389	98.7255	80.449	92.0711	10.1003	10.9701	71.2563	83.615	92.0711
21	Cadusafos (ebufos)	LC	4.27114e+06	4.20841e+06	4.34564e+06	4.27453e+06	99.9207	98.4531	101.663	100.012	1.6071	1.6069	4.06574e+06	4.15253e+06	4.17789e+06	4.18115e+06	97.2396	99.3155	99.922	98.8257	1.4067	1.42341	3.96242e+06	4.04673e+06	3.75977e+06	3.85823e+06	102.701	104.886	97.448	101.678	3.82283	3.75974	100.012	98.8257	101.678
22	Carbaryl	LC	3.65995e+06	3.71792e+06	3.87531e+06	3.72333e+06	98.2978	99.8548	104.082	100.745	2.99311	2.97098	3.70421e+06	3.72324e+06	3.61159e+06	3.5133e+06	105.434	105.975	102.797	104.736	1.7001	1.62324	3.37999e+06	3.44769e+06	3.37692e+06	3.34334e+06	101.096	103.121	101.004	101.741	1.19641	1.17594	100.745	104.736	101.741
23	Carbofuran	LC	7.37662e+06	7.07699e+06	7.37105e+06	6.55657e+06	112.507	107.937	112.422	110.956	2.61425	2.35612	7.11356e+06	7.19237e+06	7.12612e+06	5.92233e+06	120.114	121.445	120.326	120.628	0.714961	0.592697	6.69609e+06	6.86696e+06	6.8306e+06	5.50022e+06	121.742	124.849	124.188	123.593	1.63651	1.32411	110.956	120.628	123.593
24	Carbofuran-3-hydroxy	LC	2.47962e+06	2.47005e+06	2.42258e+06	2.49995e+06	99.1868	98.8039	96.9052	98.2986	1.22182	1.24296	2.47399e+06	2.4047e+06	2.48188e+06	2.48208e+06	99.6741	96.8822	99.9919	98.8494	1.71105	1.73097	2.33681e+06	2.39025e+06	2.29241e+06	2.4344e+06	95.9913	98.1866	94.1674	96.1151	2.01244	2.09378	98.2986	98.8494	96.1151
25	Chlorantraniliprole	LC	1.02246e+06	1.01083e+06	1.03125e+06	1.02403e+06	99.847	98.711	100.706	99.7545	1.00056	1.00302	1.03096e+06	1.05412e+06	1.028e+06	1.0177e+06	101.304	103.579	101.012	101.965	1.40527	1.37819	984914	989854	980991	950780	103.59	104.11	103.178	103.626	0.467137	0.450792	99.7545	101.965	103.626
26	Chlorfenapyr	GC	234762	214370	198672	142826	164.369	150.091	139.1	151.187	12.6697	8.38018	277974	286395	264540	185547	149.813	154.351	142.573	148.912	5.94061	3.98934	248346	251088	271757	279815	88.7538	89.7338	97.1205	91.8694	4.57395	4.97876	151.187	148.912	91.8694
27	Chlorfenvinphos	LC	1.78747e+06	1.76924e+06	1.92995e+06	1.77044e+06	100.962	99.9323	109.01	103.302	4.9704	4.81155	1.69248e+06	1.76822e+06	1.87594e+06	1.67841e+06	100.838	105.351	111.769	105.986	5.49308	5.18282	1.61808e+06	1.69296e+06	1.69802e+06	1.60869e+06	100.584	105.238	105.553	103.792	2.78251	2.68086	103.302	105.986	103.792
28	Chlorobenzilate	GC	1.77694e+06	1.66524e+06	1.54012e+06	1.04053e+06	170.773	160.038	148.013	159.608	11.3859	7.13367	2.10757e+06	2.07236e+06	2.1167e+06	1.25608e+06	167.79	164.987	168.517	167.098	1.8642	1.11563	1.99445e+06	1.96103e+06	2.21857e+06	1.93398e+06	103.127	101.399	114.716	106.414	7.24134	6.80489	159.608	167.098	106.414
29	Chlorpropham	GC	234314	234522	216600	179972	130.195	130.31	120.352	126.952	5.71623	4.50266	272554	271311	291561	201167	135.486	134.868	144.935	138.43	5.64195	4.07567	285010	268489	302915	277547	102.689	96.7363	109.14	102.855	6.20359	6.03138	126.952	138.43	102.855
30	Chlorpyrifos	GC	1.49457e+06	1.41958e+06	1.32275e+06	759092	196.89	187.01	174.254	186.051	11.3481	6.09941	1.7244e+06	1.85088e+06	1.7474e+06	888123	194.162	208.404	196.752	199.773	7.58611	3.79737	1.7192e+06	1.67426e+06	1.90909e+06	1.10526e+06	155.547	151.481	172.728	159.918	11.2778	7.05221	186.051	199.773	159.918
31	Chlorpyrifos methyl	GC	431776	415079	405688	326411	132.28	127.165	124.288	127.911	4.048	3.16471	464918	445474	473004	369563	125.802	120.541	127.99	124.778	3.82885	3.06854	498415	470791	480742	448602	111.104	104.946	107.165	107.738	3.11867	2.89467	127.911	124.778	107.738
32	Chlorthal dimethyl	GC	1.2225e+06	1.26032e+06	1.14686e+06	1.11128e+06	110.009	113.411	103.202	108.874	5.19834	4.77463	1.45019e+06	1.27991e+06	1.43594e+06	1.16398e+06	124.589	109.96	123.365	119.304	8.11608	6.80283	1.43823e+06	1.33975e+06	1.35768e+06	1.34844e+06	106.659	99.3557	100.685	102.233	3.89011	3.80513	108.874	119.304	102.233
33	Clofentezine	LC	1.18886e+06	1.17874e+06	1.25441e+06	1.26917e+06	93.6718	92.8746	98.8368	95.1277	3.23679	3.40257	1.16406e+06	1.11453e+06	1.18565e+06	1.16953e+06	99.5324	95.2973	101.379	98.7362	3.11809	3.158	1.12889e+06	1.07797e+06	1.13003e+06	1.13514e+06	99.4493	94.9636	99.5491	97.9873	2.61912	2.67292	95.1277	98.7362	97.9873
34	Clothianidin	LC	411508	450321	478173	466611	88.1909	96.5088	102.478	95.7259	7.17562	7.49601	458954	398563	466443	405032	113.313	98.4029	115.162	108.959	9.18879	8.43323	377939	358980	363944	412203	91.6877	87.0883	88.2925	89.0228	2.38506	2.67915	95.7259	108.959	89.0228
35	Coumachlor	LC	2.38154e+06	2.33948e+06	2.46444e+06	2.45654e+06	96.9472	95.2348	100.321	97.5012	2.58821	2.65454	2.38915e+06	2.33383e+06	2.50611e+06	2.37244e+06	100.704	98.3724	105.634	101.57	3.70762	3.6503	2.21881e+06	2.39597e+06	2.34842e+06	2.21071e+06	100.366	108.38	106.229	104.992	4.14765	3.95044	97.5012	101.57	104.992
36	Coumaphos	LC	1.60308e+06	1.65534e+06	1.65258e+06	1.5678e+06	102.251	105.584	105.408	104.414	1.87572	1.79642	1.60537e+06	1.6237e+06	1.63981e+06	1.40564e+06	114.209	115.514	116.659	115.461	1.22588	1.06173	1.58013e+06	1.60673e+06	1.51105e+06	1.51885e+06	104.034	105.786	99.4866	103.102	3.25153	3.15369	104.414	115.461	103.102
37	Cyazofamid	LC	2.60612e+06	2.59623e+06	2.75117e+06	2.63688e+06	98.8336	98.4583	104.334	100.542	3.28948	3.27174	2.59409e+06	2.52133e+06	2.5511e+06	2.5058e+06	103.523	100.62	101.808	101.984	1.45982	1.43143	2.46117e+06	2.62884e+06	2.49313e+06	2.54801e+06	96.5922	103.172	97.8464	99.2036	3.4937	3.52175	100.542	101.984	99.2036
38	Cyflufenamid	LC	875093	960966	893801	879979	99.4448	109.203	101.571	103.406	5.1317	4.96266	823401	840305	890183	848977	96.9874	98.9785	104.854	100.273	4.0898	4.07866	782065	861596	817756	791863	98.7627	108.806	103.27	103.613	5.03056	4.85515	103.406	100.273	103.613
39	Cyfluthrin (sum of four isomers)	GC	130023	118271	111841	62682.6	207.43	188.683	178.424	191.513	14.7085	7.68019	165769	147927	139181	83112.6	199.451	177.983	167.461	181.632	16.3041	8.97645	137351	148839	198500	174518	78.703	85.2858	113.742	92.5769	18.6225	20.1157	191.513	181.632	92.5769
40	Cyhalothrin (lambda isomer)	LC	820268	1.00944e+06	733451	387942	211.441	260.203	189.062	220.235	36.377	16.5173	1.17818e+06	954854	865400	511745	230.228	186.588	169.108	195.308	31.4794	16.1179	1.2233e+06	969418	2.03704e+06	1.93566e+06	63.1978	50.082	105.237	72.8391	28.814	39.5584	220.235	195.308	72.8391
41	Cymoxanil	LC	1.75883e+06	1.73187e+06	1.71287e+06	1.78794e+06	98.3722	96.864	95.8013	97.0125	1.29185	1.33164	1.74816e+06	1.69062e+06	1.69766e+06	1.73641e+06	100.677	97.3628	97.7681	98.6024	1.80759	1.83321	1.63492e+06	1.6518e+06	1.61917e+06	1.61772e+06	101.063	102.106	100.089	101.086	1.00871	0.997874	97.0125	98.6024	101.086
42	Cypermethrin (sum of four isomers)	GC	523169	469632	477722	349838	149.546	134.243	136.555	140.115	8.2493	5.88753	679335	600187	617223	395698	171.68	151.678	155.983	159.781	10.5277	6.58887	513409	657799	864265	693981	73.9803	94.7863	124.537	97.768	25.41	25.9901	140.115	159.781	97.768
43	Cyproconazole (two isomers)	LC	2.06056e+06	2.14208e+06	2.09692e+06	2.5698e+06	80.1836	83.356	81.5985	81.7127	1.58925	1.94493	2.25584e+06	2.1558e+06	2.20344e+06	2.46408e+06	91.5487	87.489	89.4224	89.4867	2.0306	2.26917	2.13536e+06	2.07427e+06	2.04077e+06	2.33991e+06	91.2582	88.6471	87.2156	89.0403	2.04979	2.30209	81.7127	89.4867	89.0403
44	Cyprodinil	GC	300082	279775	265944	261137	114.914	107.138	101.841	107.964	6.5754	6.09036	397962	348784	356885	345390	115.221	100.982	103.328	106.51	7.63406	7.16743	445229	370376	371251	399517	111.442	92.706	92.925	99.0243	10.7546	10.8605	107.964	106.51	99.0243
45	Deltamethrin	GC	73385.5	75846.6	68219	25996.7	282.287	291.754	262.414	278.819	14.9747	5.37077	92855.5	82349.5	88644.1	44529.2	208.527	184.934	199.069	197.51	11.8738	6.01172	68201	86982.8	101054	72846.9	93.6225	119.405	138.722	117.25	22.6266	19.2978	278.819	197.51	117.25
46	Demeton-S-methyl	LC	3.71805e+06	3.40425e+06	3.48612e+06	3.77543e+06	98.4801	90.1686	92.337	93.6619	4.31122	4.60296	3.22614e+06	3.24975e+06	3.23947e+06	3.37411e+06	95.6144	96.3142	96.0095	95.9793	0.350838	0.365535	3.13794e+06	3.19223e+06	3.03848e+06	3.30265e+06	95.013	96.6569	92.0013	94.5571	2.36105	2.49696	93.6619	95.9793	94.5571
47	Demeton-S-methyl-sulfone (Dioxydemeton)	LC	1.53769e+06	1.46038e+06	1.50642e+06	2.09733e+06	73.3166	69.6305	71.8256	71.5909	1.85426	2.59008	1.634e+06	1.70403e+06	1.55724e+06	2.01358e+06	81.1491	84.6268	77.3368	81.0376	3.64627	4.49948	1.50928e+06	1.64519e+06	1.59526e+06	1.96668e+06	76.7422	83.6532	81.1142	80.5032	3.49579	4.34243	71.5909	81.0376	80.5032
48	Diazinon	GC	254529	281798	220713	218471	116.505	128.986	101.026	115.506	14.0067	12.1265	279490	271238	294161	228507	122.311	118.7	128.732	123.248	5.08092	4.12253	290756	269961	283832	262678	110.689	102.772	108.053	107.172	4.03125	3.7615	115.506	123.248	107.172
49	Dichlofluanid	GC	724172	815524	768898	552609	131.046	147.577	139.14	139.254	8.2661	5.93598	983025	791935	804696	616544	159.441	128.448	130.517	139.469	17.3277	12.4241	724251	698426	690375	640226	113.124	109.09	107.833	110.016	2.76431	2.51265	139.254	139.469	110.016
50	Dichloran	GC	165361	164156	173681	137659	120.123	119.248	126.167	121.846	3.76777	3.09223	209680	184461	194942	140515	149.222	131.275	138.734	139.744	9.01618	6.45193	194068	174239	192786	187045	103.755	93.1534	103.069	99.9924	5.93264	5.93309	121.846	139.744	99.9924
51	Diethathyl ethyl	LC	6.29679e+06	6.39139e+06	6.42486e+06	6.20206e+06	101.527	103.053	103.592	102.724	1.07093	1.04253	6.1051e+06	6.25476e+06	6.21289e+06	5.82392e+06	104.828	107.398	106.679	106.302	1.32577	1.24718	5.87552e+06	6.19817e+06	5.91614e+06	5.88004e+06	99.923	105.41	100.614	101.982	2.98865	2.93056	102.724	106.302	101.982
52	Diethofencarb	LC	4.20344e+06	4.0481e+06	4.18109e+06	4.12441e+06	101.916	98.1496	101.374	100.48	2.0362	2.02648	4.25359e+06	4.07158e+06	4.2293e+06	3.9419e+06	107.907	103.29	107.291	106.162	2.50695	2.36142	3.95076e+06	4.09145e+06	3.80193e+06	3.89943e+06	101.316	104.924	97.4998	101.247	3.71276	3.66704	100.48	106.162	101.247
53	Difenoconazole	LC	1.27467e+06	1.30946e+06	1.28339e+06	1.45368e+06	87.6852	90.0784	88.2853	88.683	1.24521	1.40411	1.36424e+06	1.2993e+06	1.32895e+06	1.44557e+06	94.3741	89.8816	91.9325	92.0627	2.24905	2.44296	1.26452e+06	1.36051e+06	1.29257e+06	1.35868e+06	93.0702	100.135	95.1346	96.1132	3.63263	3.77953	88.683	92.0627	96.1132
54	Diflubenzuron	LC	795089	731608	818572	793317	100.223	92.2214	103.183	98.5427	5.671	5.75487	710213	791489	816283	772739	91.9085	102.426	105.635	99.99	7.1803	7.18102	681201	709945	714526	748912	90.9588	94.7969	95.4086	93.7214	2.41194	2.57352	98.5427	99.99	93.7214
55	Diflufenican	LC	1.41393e+06	1.51009e+06	1.56375e+06	1.57099e+06	90.0021	96.1236	99.539	95.2216	4.83199	5.07447	1.45523e+06	1.39125e+06	1.50061e+06	1.37937e+06	105.5	100.861	108.79	105.05	3.98335	3.79184	1.42313e+06	1.32969e+06	1.31561e+06	1.306e+06	108.968	101.814	100.736	103.84	4.47433	4.30889	95.2216	105.05	103.84
56	Dimethenamide	LC	5.19913e+06	5.31146e+06	5.28034e+06	5.27251e+06	98.6082	100.739	100.149	99.8318	1.10002	1.10187	5.10276e+06	5.01118e+06	5.14146e+06	4.96173e+06	102.842	100.997	103.622	102.487	1.34836	1.31564	4.9043e+06	4.95467e+06	4.88999e+06	4.7674e+06	102.872	103.928	102.571	103.124	0.712618	0.691033	99.8318	102.487	103.124
57	Dimethoate	LC	2.18472e+06	2.25999e+06	2.17578e+06	2.27745e+06	95.9285	99.2337	95.5358	96.8994	2.03112	2.09612	2.24807e+06	2.23203e+06	2.15635e+06	2.27618e+06	98.765	98.06	94.7353	97.1868	2.15208	2.21437	2.07136e+06	2.10083e+06	2.07341e+06	2.1015e+06	98.566	99.9684	98.6633	99.0659	0.783141	0.790525	96.8994	97.1868	99.0659
58	Dimethomorph (two isomers)	LC	2.51444e+06	2.41551e+06	2.48505e+06	2.56691e+06	97.9557	94.1019	96.8108	96.2895	1.97908	2.05534	2.6514e+06	2.58675e+06	2.6433e+06	2.46757e+06	107.45	104.83	107.122	106.467	1.4273	1.3406	2.42691e+06	2.55462e+06	2.53794e+06	2.41267e+06	100.59	105.884	105.192	103.889	2.87732	2.76962	96.2895	106.467	103.889
59	Diniconazole-M	LC	641650	643715	645139	747788	85.8064	86.0825	86.2731	86.054	0.234648	0.272676	685214	659049	693547	686981	99.7428	95.9341	100.956	98.8776	2.62027	2.65002	670977	675296	625101	653712	102.641	103.302	95.6232	100.522	4.25531	4.23321	86.054	98.8776	100.522
60	Dinocap	LC	7027.56	9424.17	9401.95	10253.4	68.5388	91.9127	91.6959	84.0491	13.4328	15.982	9337.2	11682.3	9204.89	11889.5	78.5334	98.2573	77.4205	84.7371	11.7221	13.8335	7987.82	10525.4	12968.7	9044.45	88.3174	116.374	143.389	116.027	27.5373	23.7336	84.0491	84.7371	116.027
61	Diphenylamine	LC	41880.2	51007.6	39654.9	45137.8	92.783	113.004	87.8529	97.88	13.3278	13.6165	37000.4	52473.8	44708.9	53455	69.2179	98.1645	83.6385	83.6736	14.4734	17.2974	46561.8	43997.9	49620.9	53131.5	87.6351	82.8095	93.3927	87.9458	5.29844	6.02467	97.88	83.6736	87.9458
62	Endosulfan alfa	GC	194641	192427	184074	190357	102.25	101.087	96.699	100.012	2.92773	2.92737	215619	196906	214735	188248	114.54	104.599	114.07	111.07	5.60855	5.04958	210340	201773	215356	204361	102.926	98.7336	105.38	102.346	3.36089	3.28383	100.012	111.07	102.346
63	Endosulfan beta	GC	119102	116388	121132	104967	113.465	110.88	115.399	113.248	2.2674	2.00215	133370	119501	127063	105606	126.291	113.157	120.318	119.922	6.57559	5.48321	121458	116210	128367	126961	95.6658	91.5324	101.108	96.102	4.80259	4.99739	113.248	119.922	96.102
64	EPN	LC	185346	167380	170323	178871	103.62	93.5757	95.2212	97.4723	5.38729	5.527	154564	150858	162163	166386	92.8951	90.6676	97.4621	93.6749	3.46376	3.69764	166960	156802	137195	152977	109.14	102.5	89.6834	100.441	9.89042	9.84698	97.4723	93.6749	100.441
65	Epoxiconazole	LC	944834	1.05503e+06	964030	1.02431e+06	92.2406	102.999	94.1147	96.4514	5.74715	5.9586	988716	934424	925757	1.01383e+06	97.5225	92.1674	91.3125	93.6675	3.3658	3.59334	949302	884833	956468	981107	96.7582	90.1872	97.4886	94.8113	4.02124	4.24131	96.4514	93.6675	94.8113
66	Esfenvalerate	GC	625658	588811	545895	256168	244.238	229.854	213.101	229.064	15.5834	6.80308	723383	680386	645872	363647	198.924	187.1	177.609	187.878	10.6786	5.68381	620183	660699	807742	656358	94.4885	100.661	123.064	106.071	15.0364	14.1757	229.064	187.878	106.071
67	Ethion (diethion)	LC	5.47733e+06	5.61731e+06	5.78531e+06	5.57863e+06	98.1841	100.693	103.705	100.861	2.76416	2.74057	5.32883e+06	5.10847e+06	5.32348e+06	5.14802e+06	103.512	99.2318	103.408	102.051	2.44194	2.39287	5.22098e+06	5.17556e+06	4.76046e+06	4.83208e+06	108.048	107.108	98.5179	104.558	5.25215	5.02318	100.861	102.051	104.558
68	Ethofumesate	GC	577777	643595	629391	584192	98.9019	110.168	107.737	105.602	5.92882	5.61428	544243	617595	578260	542312	100.356	113.882	106.629	106.955	6.76881	6.32862	558952	539532	513182	540210	103.47	99.8747	94.9969	99.447	4.2525	4.27615	105.602	106.955	99.447
69	Ethoprophos	LC	1.65661e+06	1.74704e+06	1.64404e+06	1.68207e+06	98.4864	103.862	97.7394	100.029	3.34042	3.33944	1.643e+06	1.59254e+06	1.55313e+06	1.65193e+06	99.4594	96.4047	94.0189	96.6277	2.72708	2.82225	1.49003e+06	1.55763e+06	1.51265e+06	1.54109e+06	96.6868	101.073	98.1546	98.6381	2.23278	2.2636	100.029	96.6277	98.6381
70	Etofenprox	LC	9.89214e+06	1.02466e+07	9.80185e+06	1.05828e+07	93.4737	96.8233	92.6206	94.3059	2.22153	2.35567	9.47548e+06	9.55745e+06	9.28598e+06	9.76307e+06	97.0542	97.8938	95.1132	96.6871	1.42618	1.47505	8.83291e+06	9.08669e+06	4.09098e+06	3.97831e+06	222.027	228.406	102.832	184.422	70.7305	38.3526	94.3059	96.6871	184.422
71	Etoxazole	LC	1.13883e+07	1.11943e+07	1.11409e+07	1.17566e+07	96.8673	95.2171	94.7623	95.6156	1.10761	1.15839	1.08742e+07	1.09734e+07	1.09817e+07	1.11223e+07	97.769	98.6606	98.7352	98.3883	0.537559	0.546365	1.04101e+07	1.0618e+07	9.71221e+06	1.04793e+07	99.3396	101.324	92.6798	97.7811	4.5279	4.63065	95.6156	98.3883	97.7811
72	Famoxadone	LC	581478	582215	608280	596251	97.5225	97.646	102.018	99.062	2.56032	2.58457	580864	568179	586887	515144	112.758	110.295	113.927	112.327	1.85372	1.65029	548799	563551	571824	494448	110.992	113.976	115.649	113.539	2.35888	2.07759	99.062	112.327	113.539
73	Fenamidone	LC	2.50751e+06	2.54114e+06	2.58494e+06	2.46652e+06	101.662	103.025	104.801	103.163	1.57411	1.52585	2.54692e+06	2.56872e+06	2.50223e+06	2.4844e+06	102.516	103.394	100.718	102.209	1.3643	1.33481	2.30385e+06	2.44048e+06	2.31148e+06	2.35581e+06	97.7945	103.594	98.1182	99.8355	3.25885	3.26422	103.163	102.209	99.8355
74	Fenamiphos	LC	4.24494e+06	4.40712e+06	4.54231e+06	4.56533e+06	92.9819	96.5344	99.4957	96.3373	3.26132	3.38532	4.37139e+06	4.47876e+06	4.36617e+06	4.52489e+06	96.6075	98.9805	96.4923	97.3601	1.40449	1.44258	4.38925e+06	4.32045e+06	4.33173e+06	4.42866e+06	99.1101	97.5566	97.8113	98.1593	0.833188	0.848812	96.3373	97.3601	98.1593
75	Fenamiphos sulfone	LC	1.8213e+06	1.78997e+06	1.78519e+06	1.78111e+06	102.256	100.498	100.229	100.994	1.10111	1.09027	1.75714e+06	1.7737e+06	1.79303e+06	1.78268e+06	98.5676	99.4965	100.581	99.5482	1.00748	1.01205	1.77726e+06	1.79068e+06	1.77597e+06	1.73278e+06	102.567	103.341	102.492	102.8	0.469947	0.457146	100.994	99.5482	102.8
76	Fenamiphos sulfoxide	LC	966151	1.0319e+06	964531	1.65066e+06	58.531	62.5145	58.4329	59.8261	2.3287	3.89245	1.17809e+06	1.232e+06	1.22389e+06	1.59906e+06	73.6738	77.0451	76.5384	75.7524	1.8179	2.39979	1.23781e+06	1.34505e+06	1.26637e+06	1.56449e+06	79.1194	85.9742	80.9451	82.0129	3.54997	4.32855	59.8261	75.7524	82.0129
77	Fenarimol	GC	684443	654028	547136	393808	173.801	166.078	138.935	159.605	18.3124	11.4736	787446	761498	662632	473332	166.362	160.88	139.993	155.745	13.9145	8.93411	755730	710115	1.05528e+06	1.02137e+06	73.9916	69.5257	103.32	82.2791	18.3582	22.3121	159.605	155.745	82.2791
78	Fenazaquin	LC	9.37978e+06	9.73819e+06	9.33822e+06	1.07303e+07	87.4138	90.754	87.0265	88.3981	2.04944	2.31842	9.24815e+06	9.04051e+06	8.92269e+06	9.95523e+06	92.8974	90.8116	89.6281	91.1124	1.65526	1.81673	8.50832e+06	8.67256e+06	6.98862e+06	8.25955e+06	103.012	105	84.6126	97.5417	11.2409	11.5242	88.3981	91.1124	97.5417
79	Fenbuconazole	LC	666261	759009	724783	760523	87.6057	99.801	95.3007	94.2358	6.16699	6.54421	804050	756432	742814	719609	111.734	105.117	103.225	106.692	4.46808	4.18783	749683	758250	704251	668111	112.209	113.492	105.409	110.37	4.34381	3.93568	94.2358	106.692	110.37
80	Fenbutatin oxide	LC	1.23108e+06	1.46185e+06	1.33148e+06	1.1631e+06	105.845	125.685	114.477	115.336	9.94815	8.6254	1.2198e+06	1.36912e+06	1.3181e+06	1.24173e+06	98.2339	110.259	106.151	104.881	6.11229	5.82782	1.2448e+06	1.30848e+06	785394	742134	167.732	176.313	105.829	149.958	38.457	25.6451	115.336	104.881	149.958
81	Fenitrothion	GC	186584	186861	172514	113524	164.357	164.601	151.963	160.307	7.22714	4.50833	244692	221726	234527	145273	168.436	152.628	161.439	160.834	7.9217	4.92538	229746	235111	243773	224186	102.48	104.873	108.737	105.364	3.15722	2.9965	160.307	160.834	105.364
82	Fenoxycarb	LC	3.88742e+06	3.81278e+06	3.84008e+06	3.80109e+06	102.271	100.307	101.026	101.201	0.993554	0.98176	3.83778e+06	3.73583e+06	3.83722e+06	3.77879e+06	101.561	98.8631	101.546	100.657	1.55349	1.54335	3.64573e+06	3.94471e+06	3.65064e+06	3.57074e+06	102.1	110.473	102.238	104.937	4.79503	4.56945	101.201	100.657	104.937
83	Fenpropathrin	LC	1.6472e+06	1.54106e+06	1.61578e+06	1.54168e+06	106.845	99.9601	104.806	103.87	3.53643	3.40466	1.56437e+06	1.60624e+06	1.56289e+06	1.50072e+06	104.241	107.031	104.143	105.139	1.64	1.55985	1.56543e+06	1.61593e+06	1.38434e+06	1.35697e+06	115.362	119.083	102.017	112.154	8.97395	8.00143	103.87	105.139	112.154
84	Fenpropimorph	LC	2.73051e+06	2.8741e+06	2.91347e+06	3.79921e+06	71.8704	75.6499	76.6862	74.7355	2.53477	3.39165	3.08073e+06	3.00614e+06	3.04828e+06	3.59266e+06	85.7508	83.6747	84.8476	84.7577	1.04097	1.22818	3.0268e+06	3.03124e+06	3.02584e+06	3.39604e+06	89.1273	89.2579	89.099	89.1614	0.0847369	0.0950376	74.7355	84.7577	89.1614
85	Fenpyroximate	LC	7029663	7189095	7072383	6.80207e+06	103.346	105.69	103.974	104.337	1.21328	1.16285	7.30707e+06	7.27806e+06	7.22479e+06	6.61986e+06	110.381	109.943	109.138	109.821	0.630387	0.574015	6.90321e+06	7.2998e+06	6.72661e+06	6.41559e+06	107.6	113.782	104.848	108.744	4.57549	4.2076	104.337	109.821	108.744
86	Fenthion	LC	479872	482127	469287	494546	97.0329	97.4888	94.8925	96.4714	1.38624	1.43694	427377	473094	463349	474136	90.1381	99.7802	97.7248	95.8811	5.07863	5.2968	411809	455199	447120	432747	95.1615	105.188	103.321	101.224	5.33239	5.26793	96.4714	95.8811	101.224
87	Fenthion oxon	LC	3.45603e+06	3.41673e+06	3.3872e+06	3.51636e+06	98.2844	97.1667	96.327	97.2594	0.981977	1.00965	3.32937e+06	3.3766e+06	3.39359e+06	3.33047e+06	99.9668	101.385	101.895	101.082	0.999137	0.988439	3.12583e+06	3.30436e+06	3.03971e+06	3.23818e+06	96.5304	102.044	93.8709	97.4816	4.16857	4.27626	97.2594	101.082	97.4816
88	Fenthion oxon sulfone	LC	1.23899e+06	1.22286e+06	1.29625e+06	1.26714e+06	97.7787	96.5059	102.297	98.8607	3.0436	3.07868	1.25288e+06	1.22788e+06	1.20467e+06	1.28484e+06	97.5126	95.5664	93.7601	95.613	1.87668	1.96279	1.26694e+06	1.19862e+06	1.20386e+06	1.20313e+06	105.303	99.6255	100.06	101.663	3.16004	3.10835	98.8607	95.613	101.663
89	Fenthion oxon sulfoxide	LC	1.22611e+06	1.31142e+06	1.24458e+06	1.89152e+06	64.8216	69.3318	65.7982	66.6505	2.37281	3.56008	1.42101e+06	1.47336e+06	1.38382e+06	1.83684e+06	77.3616	80.2114	75.337	77.6367	2.44882	3.1542	1.46399e+06	1.43706e+06	1.40394e+06	1.76251e+06	83.0633	81.5349	79.6559	81.418	1.70667	2.09618	66.6505	77.6367	81.418
90	Fenthion sulfone	LC	696546	667820	701061	676622	102.945	98.6991	103.612	101.752	2.66477	2.61889	695055	683350	688566	642534	108.174	106.352	107.164	107.23	0.91266	0.851122	652295	686361	666630	664502	98.163	103.29	100.32	100.591	2.57397	2.55885	101.752	107.23	100.591
91	Fenthion sulfoxide	LC	1.7423e+06	1.64477e+06	1.65387e+06	1.66891e+06	104.397	98.5535	99.0988	100.683	3.22809	3.20618	1.74608e+06	1.72773e+06	1.71746e+06	1.65012e+06	105.815	104.703	104.081	104.866	0.878634	0.83786	1.58108e+06	1.73917e+06	1.6353e+06	1.63794e+06	96.5286	106.18	99.8388	100.849	4.90434	4.86305	100.683	104.866	100.849
93	Fipronil	LC	620241	554295	637893	655010	94.6919	84.624	97.3868	92.2342	6.72701	7.2934	645542	588705	594171	586229	110.118	100.422	101.355	103.965	5.34877	5.14478	589657	594230	616913	561790	104.96	105.774	109.812	106.849	2.59819	2.43165	92.2342	103.965	106.849
95	Fluazinam	LC	337793	358431	346314	352274	95.8895	101.748	98.3082	98.6485	2.94392	2.98425	349818	360983	348338	323396	108.17	111.622	107.713	109.168	2.13756	1.95804	309094	355659	320487	313765	98.5111	113.352	102.142	104.668	7.73621	7.39116	98.6485	109.168	104.668
96	Flubendiamide	LC	1.36575e+06	1.36806e+06	1.32428e+06	1.25576e+06	108.759	108.943	105.457	107.72	1.9617	1.82112	1.43512e+06	1.37828e+06	1.29142e+06	1.2611e+06	113.799	109.292	102.404	108.499	5.73885	5.28933	1.32591e+06	1.38088e+06	1.28058e+06	1.23137e+06	107.677	112.141	103.996	107.938	4.07896	3.77897	107.72	108.499	107.938
97	Flucythrinate (two isomers)	GC	270174	242561	225662	103988	259.813	233.259	217.008	236.693	21.6084	9.12931	303723	290184	283719	144548	210.119	200.752	196.28	202.384	7.06254	3.48967	273237	281207	381135	305076	89.5638	92.1761	124.931	102.224	19.7088	19.28	236.693	202.384	102.224
98	Fludioxonil	LC	122197	86366	100485	90805.5	134.57	95.111	110.659	113.447	19.8768	17.5208	98024.2	105061	90615.5	102994	95.1749	102.007	87.9816	95.0546	7.01374	7.37864	97022.3	104606	103605	99947.7	97.073	104.661	103.659	101.798	4.12226	4.04946	113.447	95.0546	101.798
99	Flufenoxuron	LC	1.57181e+06	1.5946e+06	1.5793e+06	1.54795e+06	101.541	103.014	102.025	102.193	0.750523	0.734415	1.54234e+06	1.54637e+06	1.59136e+06	1.50715e+06	102.335	102.602	105.588	103.508	1.8057	1.7445	1.50882e+06	1.54361e+06	1.29983e+06	1.22214e+06	123.458	126.304	106.357	118.706	10.789	9.08882	102.193	103.508	118.706
100	Fluopyram	LC	4.08144e+06	4.04703e+06	3.99574e+06	4.05348e+06	100.69	99.8408	98.5756	99.7021	1.06391	1.06708	3.96973e+06	3.96891e+06	3.84652e+06	3.98335e+06	99.658	99.6374	96.5649	98.6201	1.77988	1.80478	3.78571e+06	3.76594e+06	3.6186e+06	3.69701e+06	102.399	101.865	97.8793	100.715	2.46988	2.45235	99.7021	98.6201	100.715
101	Fluquinconazole	LC	331541	268836	329901	312423	106.119	86.0485	105.594	99.254	11.4393	11.5253	283445	274964	290618	311021	91.1338	88.4071	93.4401	90.9936	2.51943	2.7688	264344	284471	243464	288341	91.6776	98.6579	84.4363	91.5906	7.11122	7.76413	99.254	90.9936	91.5906
102	Flusilazole	LC	1.56514e+06	1.60978e+06	1.58632e+06	1.7227e+06	90.8542	93.4451	92.0833	92.1275	1.29601	1.40676	1.61247e+06	1.59005e+06	1.6228e+06	1.64046e+06	98.2942	96.9271	98.9238	98.0484	1.02079	1.04111	1.50899e+06	1.59379e+06	1.45816e+06	1.59783e+06	94.4394	99.7469	91.2584	95.1482	4.28846	4.50713	92.1275	98.0484	95.1482
103	Flutolanil	LC	5.06834e+06	5.14745e+06	5.1755e+06	4.96787e+06	102.022	103.615	104.18	103.272	1.11858	1.08314	4.91399e+06	4.92958e+06	4.9603e+06	4.80783e+06	102.208	102.532	103.171	102.637	0.490095	0.477503	4.70278e+06	4.73949e+06	4.5128e+06	4.62997e+06	101.573	102.365	97.4693	100.469	2.62795	2.61568	103.272	102.637	100.469
104	Flutriafol	LC	1.53292e+06	1.57663e+06	1.51441e+06	1.85513e+06	82.6314	84.9876	81.6337	83.0843	1.72219	2.07282	1.5629e+06	1.48909e+06	1.55926e+06	1.75219e+06	89.1969	84.9843	88.9893	87.7235	2.37447	2.70676	1.39932e+06	1.4706e+06	1.39253e+06	1.60538e+06	87.1644	91.6041	86.7414	88.5033	2.69369	3.0436	83.0843	87.7235	88.5033
105	Fluvalinate tau	LC	655144	630901	620329	624899	104.84	100.96	99.2687	101.69	2.85629	2.80883	611601	646587	658550	599001	102.103	107.944	109.941	106.663	4.07299	3.81856	609092	613593	449342	435541	139.847	140.881	103.169	127.965	21.4809	16.7865	101.69	106.663	127.965
106	Fonofos	GC	609364	629817	521739	553610	110.071	113.765	94.2429	106.026	10.3706	9.78119	685597	601773	703138	546414	125.472	110.131	128.682	121.429	9.9145	8.16488	727759	645536	671838	634680	114.666	101.71	105.855	107.41	6.61611	6.15967	106.026	121.429	107.41
107	Fosthiazate	LC	5.0063e+06	5.26717e+06	5.19403e+06	5.8994e+06	84.8611	89.283	88.0433	87.3958	2.28094	2.6099	5.19698e+06	5.04587e+06	5.19984e+06	5.68621e+06	91.3963	88.7388	91.4466	90.5272	1.54902	1.71111	4.98995e+06	5.14709e+06	4.84876e+06	5.45881e+06	91.4109	94.2895	88.8244	91.5083	2.73387	2.98756	87.3958	90.5272	91.5083
108	Hexaconazole	LC	1.89002e+06	1.99132e+06	1.94016e+06	2.32365e+06	81.3387	85.6978	83.4964	83.511	2.17961	2.60996	2.0953e+06	2.03413e+06	1.94101e+06	2.22492e+06	94.1739	91.4245	87.2396	90.946	3.49186	3.83949	1.99617e+06	2.03345e+06	1.94345e+06	2.13554e+06	93.474	95.2196	91.0053	93.233	2.11749	2.27118	83.511	90.946	93.233
109	Hexaflumuron	LC	520219	437354	508822	467119	111.368	93.628	108.928	104.641	9.61539	9.18891	471177	452873	486758	434009	108.564	104.346	112.154	108.355	3.90802	3.60669	482593	474436	496439	465444	103.684	101.932	106.659	104.092	2.38991	2.29597	104.641	108.355	104.092
110	Hexythiazox	LC	1.36042e+06	1.40995e+06	1.42956e+06	1.45539e+06	93.4747	96.8779	98.2254	96.1927	2.44835	2.54525	1.16172e+06	1.00811e+06	1.03067e+06	1.13928e+06	101.969	88.4859	90.4667	93.6406	7.28046	7.7749	1.02165e+06	1.0925e+06	1.0216e+06	1.04149e+06	98.0948	104.898	98.0905	100.361	3.92918	3.91504	96.1927	93.6406	100.361
111	Imidacloprid	LC	466165	506077	444101	467948	99.6191	108.148	94.9041	100.89	6.713	6.65376	448353	461759	448876	462438	96.9542	99.8531	97.0672	97.9582	1.64207	1.6763	420629	454925	383917	406485	103.48	111.917	94.4481	103.282	8.73615	8.45858	100.89	97.9582	103.282
112	Indoxacarb	LC	363506	364650	417366	406965	89.3211	89.6023	102.556	93.8264	7.56122	8.05873	429431	397683	412934	409657	104.827	97.0769	100.8	100.901	3.87598	3.84136	408223	433361	415660	384206	106.251	112.794	108.187	109.077	3.36116	3.08144	93.8264	100.901	109.077
113	Iprodione	GC	20215.9	18628.3	17251.5	9293.13	217.536	200.453	185.638	201.209	15.9625	7.9333	27643.6	25685.9	23027.1	13161.5	210.033	195.159	174.958	193.383	17.6051	9.10372	21873	23853	35442.3	29273.9	74.7184	81.4824	121.072	92.4241	25.0388	27.0913	201.209	193.383	92.4241
114	Iprovalicarb	LC	8.39677e+06	8.4105e+06	8.65553e+06	8.45672e+06	99.2912	99.4535	102.351	100.365	1.72159	1.71532	8.38654e+06	8.54627e+06	8.30994e+06	8.09178e+06	103.643	105.617	102.696	103.985	1.49009	1.43299	7.92474e+06	8.24668e+06	8.14763e+06	7.77547e+06	101.92	106.06	104.786	104.255	2.12065	2.0341	100.365	103.985	104.255
115	Isocarbophos	GC	148659	139052	130778	83574.3	177.877	166.382	156.481	166.913	10.7076	6.41504	180531	160135	164527	111200	162.348	144.007	147.956	151.437	9.65346	6.37457	159740	151597	165622	143747	111.126	105.461	115.218	110.602	4.89966	4.43	166.913	151.437	110.602
116	Isofenphos methyl	LC	1.85529e+06	1.85108e+06	1.8214e+06	1.6547e+06	112.123	111.868	110.074	111.355	1.11641	1.00257	1.66419e+06	1.6131e+06	1.69955e+06	1.63738e+06	101.637	98.5175	103.797	101.317	2.65426	2.61975	1.60785e+06	1.70902e+06	1.50071e+06	1.52259e+06	105.6	112.244	98.5634	105.469	6.8414	6.48664	111.355	101.317	105.469
117	Isoprothiolane	LC	5.15236e+06	5.29799e+06	5.33028e+06	5.19617e+06	99.1568	101.959	102.581	101.232	1.82414	1.80194	5.02673e+06	5.14691e+06	5.0867e+06	4.99777e+06	100.579	102.984	101.779	101.781	1.20238	1.18134	4.78344e+06	5.07423e+06	4.76779e+06	4.86632e+06	98.2968	104.272	97.9753	100.181	3.54642	3.54	101.232	101.781	100.181
118	Kresoxim methyl	LC	693066	763341	637225	729330	95.0277	104.663	87.3713	95.6874	8.66486	9.05538	677076	729363	696395	648076	104.475	112.543	107.456	108.158	4.07955	3.77186	619636	713860	621292	671680	92.2517	106.28	92.4983	97.0099	8.02888	8.27634	95.6874	108.158	97.0099
119	Linuron	LC	714059	736351	690509	708935	100.723	103.867	97.401	100.664	3.23354	3.21222	682913	665270	678874	683309	99.9421	97.36	99.3509	98.8843	1.35282	1.36808	650557	692670	673787	642496	101.255	107.809	104.87	104.645	3.28311	3.13739	100.664	98.8843	104.645
120	Lufenuron	LC	411728	423732	394048	434457	94.7683	97.5314	90.699	94.3329	3.43695	3.64343	397893	404029	387037	405250	98.1847	99.6989	95.5057	97.7964	2.12338	2.17123	380556	393745	339669	360245	105.638	109.299	94.2885	103.075	7.82669	7.59317	94.3329	97.7964	103.075
121	Malaoxon	LC	4.44288e+06	4.4487e+06	4.36561e+06	4.51061e+06	98.4984	98.6275	96.7853	97.9704	1.02839	1.04969	4.19538e+06	4.23089e+06	4.31204e+06	4.21244e+06	99.595	100.438	102.364	100.799	1.41955	1.40829	4.11176e+06	4.13753e+06	3.95969e+06	4.09747e+06	100.349	100.978	96.6375	99.3213	2.34541	2.36144	97.9704	100.799	99.3213
122	Malathion	LC	4.017e+06	3.83051e+06	3.77559e+06	3.86667e+06	103.888	99.0647	97.6443	100.199	3.27269	3.26619	3.81081e+06	3.72126e+06	3.9623e+06	3.64221e+06	104.629	102.17	108.788	105.196	3.34525	3.18002	3.77456e+06	3.59808e+06	3.79304e+06	3.58985e+06	105.145	100.229	105.66	103.678	2.99807	2.8917	100.199	105.196	103.678
123	Mandipropamid	LC	4.19233e+06	4.31176e+06	4.1744e+06	4.07524e+06	102.873	105.804	102.433	103.703	1.83228	1.76684	4.12234e+06	4.27267e+06	4.21278e+06	3.98178e+06	103.53	107.305	105.801	105.546	1.90072	1.80085	4.0971e+06	4.25316e+06	4.09172e+06	4.00331e+06	102.343	106.241	102.208	103.597	2.29046	2.21093	103.703	105.546	103.597
124	Mefenoxam (metalaxyl-M)	LC	1.02563e+07	1.01913e+07	1.00026e+07	1.14922e+07	89.2453	88.6797	87.0379	88.321	1.14657	1.29819	1.0447e+07	1.02067e+07	1.02292e+07	1.08323e+07	96.4427	94.2249	94.432	95.0332	1.22504	1.28907	9.93037e+06	9.91406e+06	9.73938e+06	1.04358e+07	95.1564	95.0001	93.3262	94.4942	1.01453	1.07365	88.321	95.0332	94.4942
125	Mepanipyrim	LC	2.30524e+06	2.05392e+06	2.24091e+06	2.26623e+06	101.721	90.6314	98.8826	97.0785	5.76086	5.93423	2.14512e+06	2.47315e+06	2.07845e+06	2.04672e+06	104.807	120.835	101.55	109.064	10.3231	9.46513	1.96799e+06	2.07265e+06	2.01124e+06	2.14178e+06	91.8859	96.7723	93.905	94.1877	2.45547	2.607	97.0785	109.064	94.1877
126	Metaflumizone	LC	2.38459e+06	2.43499e+06	2.2579e+06	2.39528e+06	99.5535	101.658	94.2646	98.492	3.8092	3.86753	2.37234e+06	2.42517e+06	2.33214e+06	2.28915e+06	103.634	105.942	101.878	103.818	2.03831	1.96335	2.31102e+06	2.33084e+06	2.4515e+06	2.37305e+06	97.3858	98.2211	103.306	99.6375	3.20408	3.21574	98.492	103.818	99.6375
127	Metalaxyl	GC	156415	142843	138025	111240	140.61	128.41	124.079	131.033	8.57197	6.54186	169871	166274	184260	139160	122.069	119.484	132.409	124.654	6.83911	5.48648	179280	174148	170468	164112	109.242	106.115	103.873	106.41	2.69696	2.5345	131.033	124.654	106.41
128	Metaldehyde	LC	88040.4	132617	140141	119218	73.8481	111.239	117.55	100.879	23.6211	23.4153	107012	132623	107919	116782	91.6335	113.565	92.4103	99.2028	12.4438	12.5438	132491	121566	118991	131701	100.599	92.304	90.3489	94.4174	5.44218	5.76396	100.879	99.2028	94.4174
129	Metconazole	LC	3.69098e+06	3.72442e+06	3.7561e+06	4.45299e+06	82.8878	83.6386	84.3501	83.6255	0.73126	0.874446	3.988e+06	3.86993e+06	3.84255e+06	4.40259e+06	90.5831	87.9013	87.2793	88.5879	1.75566	1.98183	3.86909e+06	3.88988e+06	3.82827e+06	4.14527e+06	93.3374	93.8389	92.3526	93.1763	0.756118	0.811491	83.6255	88.5879	93.1763
130	Methamidophos	LC	1.149e+06	1.16431e+06	1.12978e+06	2.03726e+06	56.3995	57.1507	55.456	56.3354	0.849192	1.50739	1.29965e+06	1.34751e+06	1.27095e+06	1.97189e+06	65.9089	68.3359	64.4537	66.2328	1.96126	2.96116	1.3706e+06	1.38418e+06	1.35327e+06	1.91813e+06	71.4548	72.1629	70.5515	71.3898	0.807678	1.13136	56.3354	66.2328	71.3898
131	Methidathion	LC	4.55281e+06	4.63315e+06	4.64752e+06	4.57381e+06	99.5409	101.297	101.611	100.817	1.11586	1.10682	4.61313e+06	4.46713e+06	4.56688e+06	4.26627e+06	108.13	104.708	107.046	106.628	1.74896	1.64024	4.37945e+06	4.21548e+06	4.1757e+06	4.17436e+06	104.913	100.985	100.032	101.977	2.58723	2.53707	100.817	106.628	101.977
132	Methiocarb	LC	3.49362e+06	3.54214e+06	3.58709e+06	3.6e+06	97.045	98.3926	99.6411	98.3596	1.29841	1.32007	3.60654e+06	3.4556e+06	3.34881e+06	3.44467e+06	104.699	100.317	97.217	100.744	3.75921	3.73143	3.23728e+06	3.34662e+06	3.22495e+06	3.25082e+06	99.5836	102.947	99.2041	100.578	2.06017	2.04833	98.3596	100.744	100.578
133	Methiocarb sulfone	LC	852530	833496	809912	879144	96.9727	94.8076	92.125	94.6351	2.42848	2.56615	860237	846472	816459	798577	107.721	105.997	102.239	105.319	2.80324	2.66165	782248	805313	815211	791950	98.7749	101.687	102.937	101.133	2.13578	2.11185	94.6351	105.319	101.133
134	Methiocarb sulfoxide	LC	1.7196e+06	1.68121e+06	1.59658e+06	2.05834e+06	83.5433	81.6783	77.5663	80.9293	3.05804	3.77866	1.72626e+06	1.6807e+06	1.77847e+06	1.95047e+06	88.5049	86.1687	91.1814	88.6183	2.5083	2.83046	1.68356e+06	1.71289e+06	1.68994e+06	1.90235e+06	88.4989	90.0406	88.8341	89.1245	0.810875	0.909822	80.9293	88.6183	89.1245
135	Methomyl	LC	2.37483e+06	2.36322e+06	2.46326e+06	2.64902e+06	89.6492	89.2109	92.9877	90.6159	2.06565	2.27957	2.31148e+06	2.47246e+06	2.38036e+06	2.47036e+06	93.5685	100.085	96.3567	96.6701	3.26957	3.38219	2.43313e+06	2.37769e+06	2.28626e+06	2.49077e+06	97.6857	95.4598	91.7893	94.9782	2.97756	3.135	90.6159	96.6701	94.9782
136	Methomyl oxime	LC	141516	148217	155583	156015	90.7063	95.0019	99.723	95.1437	4.51003	4.74023	157109	150069	163588	157000	100.07	95.5857	104.196	99.9505	4.30647	4.3086	133954	180736	149244	144389	92.7728	125.173	103.363	107.103	16.5207	15.4251	95.1437	99.9505	107.103
137	Methoxyfenozide	LC	8.96066e+06	9.06582e+06	8.48552e+06	8.52213e+06	105.146	106.38	99.5704	103.699	3.62797	3.49857	8.60074e+06	8.52254e+06	8.56756e+06	8.36808e+06	102.78	101.846	102.384	102.337	0.468994	0.458285	8.10961e+06	8.32345e+06	7.88967e+06	7.92645e+06	102.311	105.008	99.536	102.285	2.73632	2.67519	103.699	102.337	102.285
138	Metrafenone	LC	4.10635e+06	3.87636e+06	3.97404e+06	3.83527e+06	107.068	101.071	103.618	103.919	3.0096	2.89609	3.9571e+06	3.79288e+06	3.90915e+06	3.85146e+06	102.743	98.4788	101.498	100.906	2.19264	2.17294	3.87098e+06	3.85157e+06	3.70104e+06	3.74692e+06	103.311	102.793	98.7756	101.627	2.48258	2.44284	103.919	100.906	101.627
139	Mevinphos (phosdrin) (two isomers)	LC	2.36224e+06	2.3539e+06	2.42357e+06	2.54563e+06	92.7959	92.4684	95.2052	93.4898	1.49452	1.59859	2.43034e+06	2.45035e+06	2.48877e+06	2.40354e+06	101.115	101.948	103.546	102.203	1.23538	1.20875	2.35203e+06	2.40923e+06	2.19286e+06	2.32153e+06	101.314	103.778	94.4576	99.8497	4.82942	4.83669	93.4898	102.203	99.8497
140	Monocrotophos	LC	1.55344e+06	1.72922e+06	1.5944e+06	3.18588e+06	48.7602	54.2775	50.0459	51.0279	2.88675	5.6572	2.16668e+06	2.05307e+06	1.95575e+06	3.06177e+06	70.7655	67.055	63.8763	67.2323	3.44805	5.12856	2.12773e+06	2.19147e+06	2.08556e+06	3.05639e+06	69.6158	71.7013	68.2361	69.8511	1.74457	2.49755	51.0279	67.2323	69.8511
141	Myclobutanil	LC	1.42837e+06	1.39532e+06	1.37686e+06	1.42174e+06	100.466	98.1414	96.8433	98.4837	1.83557	1.86383	1.49291e+06	1.41714e+06	1.35264e+06	1.38315e+06	107.935	102.458	97.7941	102.729	5.07614	4.94129	1.40998e+06	1.38453e+06	1.37318e+06	1.30977e+06	107.651	105.708	104.842	106.067	1.43867	1.35638	98.4837	102.729	106.067
142	N,N-Dimethyl-N'-p-tolylsulphamide (DMST,metabolite of tolyfluanid)	LC	1.70972e+06	1.78242e+06	1.80188e+06	1.72991e+06	98.8327	103.035	104.161	102.009	2.8081	2.75278	1.70009e+06	1.69425e+06	1.77954e+06	1.69404e+06	100.357	100.013	105.047	101.805	2.81242	2.76255	1.57341e+06	1.54914e+06	1.48448e+06	1.46058e+06	107.725	106.063	101.636	105.141	3.14732	2.99342	102.009	101.805	105.141
143	N,N-dimethylformamidine (DMF, metabolite of amitraz)	LC	326454	301676	308395	303273	107.644	99.4733	101.689	102.935	4.22532	4.10483	310633	310110	329781	290995	106.749	106.569	113.329	108.882	3.85205	3.53782	272527	300806	311964	271542	100.363	110.777	114.886	108.675	7.48618	6.88859	102.935	108.882	108.675
144	Nuarimol	LC	202211	195923	198747	198541	101.849	98.6815	100.104	100.211	1.58638	1.58304	191804	214057	165719	192720	99.5251	111.072	85.9898	98.8622	12.5541	12.6986	190312	163822	166536	174718	108.925	93.7637	95.3171	99.3353	8.34121	8.39703	100.211	98.8622	99.3353
145	Ofurace	LC	1.16794e+06	1.13949e+06	1.16773e+06	1.20765e+06	96.7119	94.356	96.6945	95.9208	1.3552	1.41283	1.15249e+06	1.11666e+06	1.09976e+06	1.19132e+06	96.7409	93.7332	92.3143	94.2628	2.26033	2.3979	1.09795e+06	1.04219e+06	1.06756e+06	1.065e+06	103.093	97.8582	100.24	100.397	2.62108	2.61071	95.9208	94.2628	100.397
146	Omethoate	LC	889536	820580	894457	1.78233e+06	49.9085	46.0396	50.1846	48.7109	2.31751	4.75767	1148654	1.10918e+06	1.00054e+06	1.78406e+06	64.3843	62.172	56.0824	60.8796	4.29923	7.06186	1.17891e+06	1.20622e+06	1.16542e+06	1.76076e+06	66.9545	68.5058	66.1886	67.2163	1.18058	1.75639	48.7109	60.8796	67.2163
147	Oxadixyl	LC	4.31128e+06	4.29636e+06	4.3134e+06	4.79704e+06	89.8739	89.5628	89.9181	89.7849	0.19366	0.215693	4.40402e+06	4.43571e+06	4.25595e+06	4.52185e+06	97.3942	98.0949	94.1196	96.5363	2.12198	2.19812	4.20707e+06	4.33256e+06	4.11982e+06	4.48561e+06	93.7903	96.588	91.8453	94.0745	2.3841	2.53427	89.7849	96.5363	94.0745
148	Oxamyl	LC	4.11037e+06	4.00125e+06	3.96084e+06	4.91541e+06	83.6222	81.4021	80.58	81.8681	1.57373	1.92228	4.19633e+06	4.23251e+06	4.12216e+06	4.70369e+06	89.2136	89.9827	87.6367	88.9443	1.19597	1.34463	4.1961e+06	4.17264e+06	4.08909e+06	4.73717e+06	88.5781	88.0831	86.3192	87.6601	1.18738	1.35453	81.8681	88.9443	87.6601
149	Oxamyl oxime	LC	1.60747e+06	1.44019e+06	1.47827e+06	1.7627e+06	91.1937	81.7034	83.8637	85.5869	4.97431	5.81199	1.42972e+06	1.55759e+06	1.48185e+06	1.64682e+06	86.8173	94.582	89.9827	90.4606	3.90437	4.3161	1.35213e+06	1.47024e+06	1.35629e+06	1.57302e+06	85.9579	93.466	86.222	88.5486	4.26063	4.81162	85.5869	90.4606	88.5486
150	Oxyfluorfen	GC	91752.3	96100.3	89533.7	48991.3	187.283	196.158	182.754	188.732	6.81826	3.61268	124822	113823	104508	68242.2	182.91	166.792	153.143	167.615	14.9008	8.88988	108282	108442	118562	103481	104.64	104.795	114.574	108.003	5.69141	5.26968	188.732	167.615	108.003
151	Paclobutrazol	LC	2.18077e+06	2.17082e+06	2.21062e+06	2.50664e+06	86.9997	86.6027	88.1905	87.2643	0.826278	0.946869	2.26619e+06	2.33292e+06	2.25894e+06	2.40902e+06	94.0708	96.8408	93.7699	94.8938	1.69284	1.78393	2.047e+06	2.11156e+06	2.02966e+06	2.28579e+06	89.5532	92.3777	88.7946	90.2419	1.88819	2.09236	87.2643	94.8938	90.2419
152	Paraoxon methyl	GC	12118.4	11552.9	9197.32	4190.04	289.219	275.723	219.504	261.482	36.9747	14.1404	11822.4	10391.7	9630.45	5817.37	203.225	178.633	165.546	182.468	19.1301	10.4841	9479.93	10506.9	11473.7	11058.7	85.7238	95.0105	103.752	94.8289	9.01565	9.50729	261.482	182.468	94.8289
153	Parathion ethyl	GC	46880.8	53356.1	45489.3	29126.4	160.957	183.189	156.179	166.775	14.4141	8.64284	64241.2	54170.5	55905.7	39840	161.248	135.97	140.325	145.848	13.5136	9.26552	63403.8	62015.8	59671.2	49743.6	127.461	124.671	119.958	124.03	3.79263	3.05784	166.775	145.848	124.03
154	Parathion methyl	GC	183405	170270	166205	104923	174.8	162.281	158.407	165.163	8.56801	5.18762	218131	189016	208389	137453	158.696	137.513	151.608	149.272	10.7826	7.22347	206633	196674	212586	197736	104.499	99.463	107.51	103.824	4.06573	3.91597	165.163	149.272	103.824
155	Penconazole	LC	1.80594e+06	1.77917e+06	1.84844e+06	2.01178e+06	89.7679	88.4375	91.8805	90.0287	1.73624	1.92854	1.89034e+06	1.94424e+06	1.66399e+06	1.91333e+06	98.7987	101.616	86.9684	95.7942	7.77206	8.11329	1.84316e+06	1.76971e+06	1.64697e+06	1.80201e+06	102.284	98.2078	91.3967	97.2961	5.50058	5.65344	90.0287	95.7942	97.2961
156	Pencycuron	LC	6.52456e+06	6.6905e+06	6.58528e+06	6.80206e+06	95.9205	98.3599	96.8131	97.0311	1.23424	1.272	6.61688e+06	6.32631e+06	6.40934e+06	6.59737e+06	100.296	95.8914	97.15	97.7791	2.26855	2.32008	6.16393e+06	6.29074e+06	6.11112e+06	6.27298e+06	98.2616	100.283	97.4197	98.6548	1.47166	1.49172	97.0311	97.7791	98.6548
157	Pendimethalin	LC	698946	650131	707044	749990	93.1941	86.6852	94.2738	91.3844	4.10525	4.49228	622195	620446	623388	628997	98.9186	98.6405	99.1083	98.8891	0.235249	0.237892	584264	588081	521747	516810	113.052	113.791	100.955	109.266	7.20674	6.59559	91.3844	98.8891	109.266
158	Permethrin (two isomers)	GC	347999	324070	290652	167841	207.339	193.082	173.171	191.197	17.1616	8.97585	399628	366760	358166	198181	201.648	185.064	180.727	189.146	11.0418	5.8377	348685	358573	498741	436880	79.8125	82.076	114.16	92.016	19.2103	20.8771	191.197	189.146	92.016
159	Phosalone	LC	2.56562e+06	2.67752e+06	2.73636e+06	2.6828e+06	95.6324	99.8034	101.997	99.1441	3.23285	3.26076	2.61259e+06	2.58639e+06	2.66848e+06	2.54895e+06	102.497	101.469	104.69	102.885	1.64512	1.59899	2.47086e+06	2.55931e+06	2.56066e+06	2.37292e+06	104.127	107.855	107.912	106.631	2.16862	2.03375	99.1441	102.885	106.631
160	Phosmet	LC	3.47971e+06	3.4087e+06	3.47443e+06	3.53473e+06	98.4437	96.4348	98.2943	97.7243	1.11922	1.14529	3.39178e+06	3.29074e+06	3.28879e+06	3.27416e+06	103.592	100.506	100.447	101.515	1.79918	1.77232	3.21487e+06	3.1611e+06	3.216e+06	3.1278e+06	102.784	101.065	102.82	102.223	1.00302	0.981207	97.7243	101.515	102.223
161	Phosmet oxon	LC	6.59056e+06	6.57684e+06	6.62882e+06	6.98898e+06	94.2993	94.103	94.8468	94.4164	0.385471	0.408267	6.51976e+06	6.50771e+06	6.61028e+06	6.6879e+06	97.4859	97.3057	98.8393	97.877	0.838269	0.856451	6.36892e+06	6.57747e+06	6.36238e+06	6.38686e+06	99.7191	102.984	99.6167	100.773	1.91546	1.90075	94.4164	97.877	100.773
163	Pirimicarb	LC	1.81127e+06	1.94589e+06	1.84124e+06	1.14201e+07	15.8604	17.0392	16.1229	16.3408	0.618852	3.78715	4.03266e+06	4.11381e+06	3.97869e+06	1.10079e+07	36.6343	37.3716	36.1441	36.7166	0.617872	1.68281	4.81979e+06	4.91474e+06	4.69644e+06	1.07333e+07	44.9049	45.7895	43.7557	44.8167	1.01977	2.27542	16.3408	36.7166	44.8167
164	Pirimiphos ethyl	LC	1.23443e+07	1.26042e+07	1.23792e+07	1.32337e+07	93.2791	95.2432	93.5428	94.0217	1.06606	1.13385	1.22174e+07	1.22581e+07	1.20516e+07	1.26069e+07	96.9109	97.2332	95.5957	96.5799	0.867449	0.898167	1.13964e+07	1.15899e+07	1.05864e+07	1.1573e+07	98.4741	100.146	91.4754	96.6985	4.59997	4.75702	94.0217	96.5799	96.6985
165	Pirimiphos methyl	LC	2.9541e+06	2.8786e+06	2.86541e+06	3.26871e+06	90.375	88.0651	87.6617	88.7006	1.46405	1.65055	2.8196e+06	2.87423e+06	2.71765e+06	2.971e+06	94.9041	96.7429	91.4726	94.3732	2.67493	2.83441	2.66142e+06	2.70035e+06	2.60013e+06	2.99252e+06	88.9357	90.2367	86.8876	88.6867	1.68839	1.90377	88.7006	94.3732	88.6867
166	Prochloraz	LC	896470	914834	904295	1.72425e+06	51.9919	53.0569	52.4457	52.4982	0.534449	1.01803	1.20581e+06	1.22038e+06	1.145e+06	1.70364e+06	70.7788	71.6339	67.2089	69.8739	2.34723	3.35924	1.26334e+06	1.29813e+06	1.22532e+06	1.60285e+06	78.8187	80.9892	76.4465	78.7515	2.27212	2.88518	52.4982	69.8739	78.7515
167	Procymidone	GC	422871	420224	368383	332040	127.356	126.558	110.946	121.62	9.25279	7.60796	539345	444625	512987	375989	143.447	118.255	136.437	132.713	13.0024	9.79739	510387	459012	478914	420344	121.421	109.199	113.934	114.851	6.16246	5.3656	121.62	132.713	114.851
168	Profenofos	LC	1.41274e+06	1.4429e+06	1.50851e+06	1.46945e+06	96.1407	98.1931	102.658	98.9973	3.33235	3.3661	1.39531e+06	1.36636e+06	1.42688e+06	1.40459e+06	99.3397	97.2782	101.587	99.4017	2.15515	2.16812	1.37133e+06	1.43402e+06	1.12856e+06	1.17842e+06	116.37	121.69	95.7686	111.276	13.691	12.3036	98.9973	99.4017	111.276
169	Propargite	LC	7.29301e+06	7.43953e+06	7.227e+06	7.20939e+06	101.16	103.192	100.244	101.532	1.5088	1.48603	7.02757e+06	6.82496e+06	6.77802e+06	6.81084e+06	103.182	100.207	99.5181	100.969	1.94717	1.92848	6.66766e+06	6.96668e+06	5.95638e+06	6.00522e+06	111.031	116.01	99.1867	108.743	8.64214	7.94733	101.532	100.969	108.743
170	Propiconazole	LC	821488	818531	790745	856523	95.9097	95.5644	92.3204	94.5982	1.98015	2.09322	856011	857529	803362	818852	104.538	104.723	98.1083	102.456	3.76679	3.67648	743116	797380	809060	817771	90.8709	97.5065	98.9348	95.7708	4.30306	4.49308	94.5982	102.456	95.7708
171	Propoxur	LC	4.12046e+06	4.1425e+06	4.06084e+06	4.18103e+06	98.5512	99.0785	97.1254	98.2517	1.01042	1.0284	4.10124e+06	4.09938e+06	4.07872e+06	3.96553e+06	103.422	103.376	102.854	103.217	0.315228	0.305402	3.86673e+06	3.92351e+06	3.76926e+06	3.81891e+06	101.252	102.739	98.6999	100.897	2.04277	2.02461	98.2517	103.217	100.897
172	Propyzamide (pronamide)	LC	1.10662e+06	1.1142e+06	1.10445e+06	1.11151e+06	99.5605	100.242	99.3653	99.7227	0.460482	0.461762	1.10641e+06	1.06617e+06	1.12319e+06	1.04523e+06	105.854	102.004	107.459	105.106	2.8034	2.66722	1.03579e+06	981923	1.00666e+06	1.03621e+06	99.9592	94.7608	97.148	97.2893	2.60205	2.67454	99.7227	105.106	97.2893
173	Proquinazid	LC	1.68567e+06	1.73562e+06	1.69472e+06	1.7792e+06	94.7428	97.5505	95.2516	95.8483	1.49592	1.56071	1.75778e+06	1.65242e+06	1.73968e+06	1.64672e+06	106.745	100.347	105.645	104.245	3.42089	3.28157	1.58279e+06	1.68262e+06	1.63347e+06	1.54157e+06	102.674	109.15	105.961	105.928	3.23804	3.05682	95.8483	104.245	105.928
174	Prothioconazole-desthio	LC	1.19527e+06	1.14963e+06	1.17762e+06	1.29563e+06	92.2543	88.7314	90.8921	90.626	1.77646	1.96021	1.22321e+06	1.15028e+06	1.1518e+06	1.25658e+06	97.3443	91.5411	91.6617	93.5157	3.3162	3.54614	1.05028e+06	1.13515e+06	1.04808e+06	1.18067e+06	88.956	96.145	88.77	91.2903	4.20528	4.60649	90.626	93.5157	91.2903
175	Prothiophos	GC	989767	971847	915298	745387	132.786	130.382	122.795	128.654	5.21455	4.05315	1.10925e+06	1.06393e+06	1.06247e+06	852263	130.153	124.836	124.664	126.551	3.1206	2.46588	1.07354e+06	1.03922e+06	1.21871e+06	1.18918e+06	90.2758	87.3894	102.483	93.3829	8.01235	8.58011	128.654	126.551	93.3829
176	Pyraclostrobin	LC	7.26478e+06	7.5034e+06	7.37254e+06	7.47748e+06	97.1555	100.347	98.5966	98.6996	1.59807	1.61912	6.9181e+06	7.04272e+06	6.97867e+06	6.78176e+06	102.01	103.848	102.904	102.921	0.91894	0.892863	6.90918e+06	6.99989e+06	6.74038e+06	6.60101e+06	104.669	106.043	102.111	104.274	1.99508	1.9133	98.6996	102.921	104.274
177	Pyrazophos	LC	2.08478e+06	2.0599e+06	2.09191e+06	1.99864e+06	104.31	103.065	104.666	104.014	0.84091	0.808461	2.09173e+06	2.09783e+06	2.16795e+06	1.8709e+06	111.804	112.13	115.878	113.27	2.26395	1.99872	2.13676e+06	2.1261e+06	2.05637e+06	1.96796e+06	108.577	108.035	104.492	107.035	2.21876	2.07293	104.014	113.27	107.035
178	Pyridaben	LC	8.20487e+06	8.11028e+06	8.03538e+06	8.1744e+06	100.373	99.2156	98.2994	99.2959	1.03904	1.0464	7.76008e+06	7.97519e+06	7.69965e+06	7.56851e+06	102.531	105.373	101.733	103.212	1.91351	1.85395	7.50536e+06	7.51837e+06	7.17623e+06	7.30155e+06	102.791	102.97	98.2837	101.348	2.65543	2.6201	99.2959	103.212	101.348
179	Pyridaphenthion	LC	3.82935e+06	3.8206e+06	3.91088e+06	3.74958e+06	102.127	101.894	104.302	102.774	1.32796	1.29211	3.79662e+06	3.76123e+06	3.73497e+06	3.6899e+06	102.892	101.933	101.222	102.016	0.838408	0.821843	3.57943e+06	3.63281e+06	3.6943e+06	3.54568e+06	100.952	102.457	104.192	102.534	1.62115	1.58109	102.774	102.016	102.534
180	Pyrimethanil	GC	504012	537277	439943	518142	97.273	103.693	84.9079	95.2913	9.54812	10.0199	635359	582971	624892	590168	107.657	98.7805	105.884	104.107	4.69752	4.51219	646828	622322	625777	705964	91.6233	88.1521	88.6414	89.4723	1.87885	2.09992	95.2913	104.107	89.4723
181	Pyriproxifen	LC	8.02472e+06	8.20352e+06	8.24154e+06	8.44348e+06	95.0404	97.1581	97.6084	96.6023	1.37124	1.41947	6.88532e+06	6.43513e+06	6.40867e+06	7.26235e+06	94.8085	88.6095	88.2451	90.5543	3.6887	4.07347	6.48778e+06	6.77595e+06	6.34947e+06	6.66698e+06	97.3121	101.635	95.2376	98.0614	3.26361	3.32813	96.6023	90.5543	98.0614
182	Quinalphos	LC	1.57311e+06	1.65414e+06	1.663e+06	1.68902e+06	93.1372	97.9348	98.4595	96.5105	2.93309	3.03915	1.6315e+06	1.59517e+06	1.63495e+06	1.53395e+06	106.359	103.991	106.585	105.645	1.43677	1.36	1.44138e+06	1.51339e+06	1.49222e+06	1.50617e+06	95.6987	100.48	99.0742	98.4176	2.45728	2.49679	96.5105	105.645	98.4176
183	Quinoxyfen	LC	666719	625815	697576	799043	83.4396	78.3205	87.3013	83.0205	4.50505	5.42644	506279	418159	404719	606216	83.5146	68.9785	66.7615	73.0849	9.1002	12.4516	802824	471727	420190	517557	155.118	91.145	81.1873	109.15	40.1196	36.7563	83.0205	73.0849	109.15
184	Rotenone	LC	690283	679873	606209	695202	99.2925	97.795	87.1989	94.7621	6.59259	6.95699	634617	685702	646814	639922	99.1709	107.154	101.077	102.467	4.16917	4.06878	628849	662208	650268	639353	98.357	103.575	101.707	101.213	2.64371	2.61202	94.7621	102.467	101.213
185	Simazine	LC	615191	599649	543264	629321	97.7547	95.2851	86.3255	93.1218	6.0139	6.4581	523067	554595	564126	612485	85.4006	90.5483	92.1044	89.3511	3.50856	3.92672	502376	504448	499189	566023	88.7554	89.1216	88.1925	88.6898	0.468019	0.527703	93.1218	89.3511	88.6898
186	Spirodiclofen	LC	3.28793e+06	3.28309e+06	3.19388e+06	3.1349e+06	104.882	104.727	101.881	103.83	1.68928	1.62696	3.27508e+06	3.26404e+06	3.16268e+06	3.0722e+06	106.604	106.245	102.945	105.265	2.01659	1.91574	3.12712e+06	3.13515e+06	3.00925e+06	2.86037e+06	109.325	109.606	105.205	108.046	2.46413	2.28064	103.83	105.265	108.046
187	Spiromesifen	LC	0	1.0896e+06	1.14765e+06	1.13674e+06	0	95.8532	100.959	65.6042	56.8723	86.6899	1.05706e+06	1.07164e+06	1.03972e+06	1.05517e+06	100.178	101.56	98.535	100.091	1.51451	1.51313	1.07875e+06	1.0697e+06	935045	1.0311e+06	104.622	103.744	90.6846	99.6835	7.80563	7.83041	65.6042	100.091	99.6835
188	Spirotetramat	LC	1.33605e+06	1.45245e+06	1.32673e+06	1.38651e+06	96.3601	104.756	95.6884	98.9347	5.05231	5.10671	1.49367e+06	1.54344e+06	1.53496e+06	1.35251e+06	110.437	114.117	113.49	112.681	1.96889	1.7473	1.46379e+06	1.50248e+06	1.47165e+06	1.42259e+06	102.896	105.616	103.449	103.987	1.43741	1.3823	98.9347	112.681	103.987
189	Spirotetramat-enol	LC	480613	467174	527809	484180	99.2632	96.4877	109.011	101.587	6.57715	6.47438	528495	503469	566465	465203	113.605	108.226	121.767	114.533	6.8183	5.95315	489784	484896	509245	453148	108.085	107.006	112.379	109.157	2.84246	2.60402	101.587	114.533	109.157
190	Spiroxamine (two isomers)	GC	2.49868e+06	2.67077e+06	2.81824e+06	1.02033e+07	24.4888	26.1754	27.6208	26.095	1.56753	6.007	4.30278e+06	4.34295e+06	4.74456e+06	9.76196e+06	44.077	44.4885	48.6025	45.7227	2.5025	5.47322	4.93105e+06	4.96281e+06	4.76355e+06	9.62111e+06	51.2524	51.5825	49.5114	50.7821	1.11276	2.19125	26.095	45.7227	50.7821
191	Tebuconazole	LC	1.96759e+06	2.06511e+06	2.07106e+06	2.50955e+06	78.4041	82.2902	82.5271	81.0738	2.31506	2.8555	2.23631e+06	2.19656e+06	2.17055e+06	2.41846e+06	92.4684	90.8248	89.7493	91.0142	1.36938	1.50457	2.17925e+06	2.16912e+06	2.1525e+06	2.33628e+06	93.2788	92.8451	92.1335	92.7525	0.57823	0.623412	81.0738	91.0142	92.7525
192	Tebufenocide	LC	7.56589e+06	7.83539e+06	7.55289e+06	7.42318e+06	101.922	105.553	101.747	103.074	2.14844	2.08437	7.68246e+06	7.51923e+06	7.26163e+06	6.9063e+06	111.238	108.875	105.145	108.419	3.07213	2.83356	6.93239e+06	7.3484e+06	7.05731e+06	7.00635e+06	98.9444	104.882	100.727	101.518	3.04677	3.00122	103.074	108.419	101.518
193	Tebufenpyrad	LC	1.27104e+06	1.3256e+06	1.27949e+06	1.29213e+06	98.3678	102.591	99.0216	99.9933	2.2729	2.27306	1.24475e+06	1.28772e+06	1.24926e+06	1.27886e+06	97.3327	100.693	97.6853	98.5702	1.84653	1.87332	1.24785e+06	1.23993e+06	921723	900936	138.506	137.627	102.307	126.147	20.6502	16.37	99.9933	98.5702	126.147
194	Teflubenzuron	GC	123185	142249	136254	134346	91.6923	105.882	101.42	99.6649	7.25601	7.28041	130030	121217	130655	127231	102.2	95.2727	102.691	100.055	4.1485	4.14624	129928	131448	119629	128287	101.279	102.464	93.2512	98.9982	5.01218	5.0629	99.6649	100.055	98.9982
195	Tefluthrin	GC	1.79063e+06	1.83574e+06	1.61432e+06	1.47078e+06	121.747	124.814	109.76	118.773	7.95539	6.69795	1.95211e+06	1.94685e+06	1.88369e+06	1.53053e+06	127.545	127.201	123.074	125.94	2.4878	1.97538	1.9456e+06	1.82788e+06	1.86465e+06	1.78041e+06	109.279	102.666	104.732	105.559	3.38281	3.20466	118.773	125.94	105.559
196	Telodrin (isobenzan)	GC	104474	118003	105956	112738	92.6696	104.67	93.9841	97.108	6.58212	6.77814	128637	109497	128411	109617	117.351	99.8909	117.145	111.462	10.0218	8.99118	128879	113472	118621	121961	105.672	93.0399	97.2616	98.6579	6.43091	6.5184	97.108	111.462	98.6579
197	Terbufos	GC	234889	234851	216837	175971	133.482	133.46	123.223	130.055	5.91631	4.54908	260032	255969	271662	210014	123.816	121.882	129.354	125.017	3.87823	3.10216	263260	250317	253821	241970	108.798	103.449	104.898	105.715	2.76665	2.61708	130.055	125.017	105.715
198	Terbuthylazine	LC	4.58362e+06	4.68376e+06	4.92511e+06	4.97905e+06	92.0582	94.0695	98.9167	95.0148	3.52563	3.71061	4.68919e+06	4.74018e+06	4.73347e+06	4.72868e+06	99.1649	100.243	100.101	99.8365	0.585951	0.586911	4.15882e+06	4.28645e+06	4.22523e+06	4.47902e+06	92.8511	95.7006	94.3339	94.2952	1.42516	1.51139	95.0148	99.8365	94.2952
199	Tetrachlorvinphos	LC	1.81706e+06	1.88661e+06	1.81607e+06	1.82942e+06	99.3244	103.126	99.2699	100.573	2.21085	2.19824	1.76222e+06	1.66447e+06	1.84726e+06	1.71211e+06	102.926	97.2175	107.894	102.679	5.34243	5.20303	1.67614e+06	1.70716e+06	1.64853e+06	1.68699e+06	99.3569	101.196	97.7202	99.4243	1.73871	1.74878	100.573	102.679	99.4243
200	Tetraconazole	LC	857833	902445	918996	928812	92.3581	97.1612	98.9431	96.1541	3.40606	3.54229	884968	898859	800754	948413	93.3104	94.7751	84.4309	90.8388	5.59751	6.16202	870912	826734	839865	841545	103.49	98.2401	99.8003	100.51	2.69577	2.68209	96.1541	90.8388	100.51
201	Tetradifon	GC	371923	373177	343200	308383	120.605	121.011	111.29	117.635	5.49863	4.6743	380619	400424	380926	314580	120.993	127.289	121.09	123.124	3.60705	2.92961	367683	367815	421842	436442	84.2456	84.2759	96.6548	88.3921	7.15573	8.09543	117.635	123.124	88.3921
202	Tetramethrin	GC	288552	270883	262957	132676	217.486	204.169	198.195	206.616	9.8759	4.77982	346823	334059	316651	179348	193.38	186.263	176.557	185.4	8.44484	4.55494	306910	322639	477823	411766	74.5349	78.3549	116.043	89.6441	22.9413	25.5916	206.616	185.4	89.6441
203	Thiacloprid	LC	2.68629e+06	2.76588e+06	2.76792e+06	2.9464e+06	91.1719	93.8734	93.9426	92.996	1.58009	1.6991	2.63919e+06	2.7758e+06	2.78485e+06	2.88846e+06	91.3703	96.0997	96.4131	94.6277	2.82536	2.98576	2.63142e+06	2.62209e+06	2.57622e+06	2.81135e+06	93.5998	93.2679	91.6364	92.8347	1.05097	1.13208	92.996	94.6277	92.8347
204	Thiamethoxam	LC	1.60175e+06	1.6283e+06	1.63848e+06	1.79424e+06	89.2715	90.751	91.3188	90.4471	1.05694	1.16857	1.64813e+06	1.64881e+06	1.6293e+06	1.73509e+06	94.9886	95.0274	93.9032	94.6397	0.638133	0.674276	1.49656e+06	1.65031e+06	1.47607e+06	1.6773e+06	89.2243	98.3908	88.0027	91.8726	5.67787	6.18015	90.4471	94.6397	91.8726
205	Thiodicarb	LC	3.54721e+06	3.45972e+06	3.49855e+06	4.33592e+06	81.8099	79.792	80.6876	80.7632	1.01103	1.25184	3.52373e+06	3.61431e+06	3.48646e+06	4.12202e+06	85.4855	87.6831	84.5814	85.9167	1.59518	1.85666	3.57065e+06	3.69404e+06	3.35757e+06	4.18027e+06	85.4168	88.3686	80.3194	84.7016	4.07197	4.80743	80.7632	85.9167	84.7016
206	Tolclofos methyl	GC	545924	508839	484071	442716	123.313	114.936	109.341	115.863	7.03165	6.06892	560367	553016	611591	485978	115.307	113.794	125.847	118.316	6.56579	5.54936	608801	557886	570741	563402	108.058	99.0209	101.303	102.794	4.69951	4.57178	115.863	118.316	102.794
207	Tolylfluanid	GC	336341	336177	334442	226402	148.559	148.487	147.721	148.256	0.4648	0.313513	442413	366115	376791	263695	167.775	138.841	142.889	149.835	15.6679	10.4568	356896	323713	349222	310102	115.09	104.389	112.615	110.698	5.60188	5.0605	148.256	149.835	110.698
208	Triadimefon	LC	1.23017e+06	1.32638e+06	1.26736e+06	1.33892e+06	91.8783	99.0639	94.6554	95.1992	3.62357	3.8063	1.30699e+06	1.28416e+06	1.255e+06	1.26142e+06	103.613	101.803	99.4914	101.636	2.0659	2.03265	1.22835e+06	1.32794e+06	1.25177e+06	1.23045e+06	99.8294	107.923	101.732	103.161	4.23175	4.10207	95.1992	101.636	103.161
209	Triadimenol	LC	761174	752539	788977	793059	95.9795	94.8907	99.4852	96.7851	2.40088	2.48063	820696	788750	816225	786542	104.342	100.281	103.774	102.799	2.19926	2.13938	856035	802299	760930	788225	108.603	101.786	96.5372	102.309	6.04982	5.91331	96.7851	102.799	102.309
210	Triazophos (hostathion)	LC	9.38302e+06	9.83316e+06	9.20773e+06	9.23692e+06	101.582	106.455	99.684	102.574	3.49279	3.40516	9.34219e+06	9.31461e+06	9.46664e+06	9.17319e+06	101.842	101.542	103.199	102.194	0.882982	0.864023	9.05554e+06	9.24306e+06	8.99236e+06	8.86198e+06	102.184	104.3	101.471	102.652	1.47132	1.43331	102.574	102.194	102.652
211	Trichlorfon	LC	159767	174083	154329	210534	75.8868	82.6864	73.3039	77.2924	4.84661	6.27049	166221	150830	187594	175860	94.5191	85.7672	106.672	95.6529	10.4986	10.9757	164382	162847	165501	155178	105.931	104.942	106.652	105.842	0.858657	0.811266	77.2924	95.6529	105.842
212	Trifloxystrobin	LC	8.53444e+06	8.79409e+06	8.81037e+06	8.7086e+06	98.0001	100.982	101.169	100.05	1.77782	1.77693	8.38683e+06	8.20644e+06	8.26577e+06	8.24032e+06	101.778	99.5889	100.309	100.559	1.11568	1.10949	8.02446e+06	8.0117e+06	7.53055e+06	7.90922e+06	101.457	101.296	95.2123	99.3217	3.55974	3.58405	100.05	100.559	99.3217
213	Triflumizole	LC	3.10358e+06	3.31474e+06	3.26921e+06	5.5099e+06	56.3273	60.1598	59.3334	58.6069	2.01692	3.44145	3.77566e+06	3.89559e+06	3.86892e+06	5.18714e+06	72.789	75.1009	74.5868	74.1589	1.21393	1.63693	3.90504e+06	4.0564e+06	3.71443e+06	4.98127e+06	78.3944	81.4331	74.5679	78.1318	3.44012	4.40297	58.6069	74.1589	78.1318
214	Triflumuron	LC	839641	838864	850400	846925	99.14	99.0482	100.41	99.5329	0.761349	0.764922	830310	775298	886529	792287	104.799	97.8556	111.895	104.85	7.01979	6.69509	765677	773852	725679	780262	98.1307	99.1785	93.0045	96.7713	3.3039	3.41413	99.5329	104.85	96.7713
215	Trifluralin	GC	149136	152062	145837	111683	133.535	136.155	130.581	133.423	2.78874	2.09015	156131	163115	181387	121405	128.603	134.356	149.406	137.455	10.7422	7.81504	159121	150733	154046	135892	117.094	110.921	113.359	113.792	3.10905	2.73223	133.423	137.455	113.792
216	Triticonazole	LC	448375	405759	429372	586676	76.4264	69.1624	73.1873	72.9254	3.6391	4.99017	478673	465822	455468	537844	88.9986	86.6092	84.6842	86.764	2.16137	2.49109	422122	474040	425020	508985	82.9341	93.1344	83.5035	86.524	5.73184	6.62457	72.9254	86.764	86.524
217	Vinclozolin	GC	255562	238600	233704	206369	123.837	115.618	113.245	117.567	5.55839	4.72786	286676	267686	283528	224614	127.63	119.176	126.229	124.345	4.53122	3.64407	283771	273274	272179	254800	111.37	107.25	106.82	108.48	2.51165	2.31531	117.567	124.345	108.48
218	Zoxamide	LC	2.202e+06	2.29198e+06	2.37037e+06	2.2285e+06	98.8107	102.848	106.366	102.675	3.78071	3.68221	2.31524e+06	2.33032e+06	2.48111e+06	2.15902e+06	107.236	107.934	114.918	110.029	4.24828	3.86104	2.16721e+06	2.2685e+06	2.04333e+06	2.12772e+06	101.856	106.616	96.034	101.502	5.30006	5.22163	102.675	110.029	101.502
																																Nº	No Acid	Acetic Acid	Formic Acid
																																<60	9	2	2
																																60-70	3	6	3
																																70-120	169	167	202
																																120-130	5	10	4
																																>130	29	30	4
