# Supplementary material for: Supporting dataset on the optimization and validation of a QuEChERS-based method for the determination of 218 pesticide residues in clay loam soil
Source: Data Brief. 2020 Oct 9;33:106393. doi: 10.1016/j.dib.2020.106393 (PMC7596106; doi:10.1016/j.dib.2020.106393)
Supplement: Supplementary file 1 [file mmc1.zip › Figure 3 raw data.xlsx]

## Sheet: Formic Acid (%)
Nº	Compound	Technique	0.5%FA a	0.5%FA b	0.5%FA c	Standard in Mz 0.5% FA	Rec 0.5%FA a	Rec 0.5%FA b	Rec 0.5%FA c	Average	SD	RSD (%)	1%FA a	1%FA b	1%FA c	Standard in Mz 1% FA	Rec 1%FA a	Rec 1%FA b	Rec 1%FA c	Average	SD	RSD (%)	2.5%FA a	2.5%FA b	2.5%FA c	Standard in Mz 2.5% FA	Rec 2.5%FA a	Rec 2.5%FA b	Rec 2.5%FA c	Average	SD	RSD (%)
1	4,4'-Dichlorobenzophenone (metabolite of dicofol)	GC	247481	271870	254709	292592	84.5823	92.9177	87.0528	88.1843	4.28133	4.85498	224266	230621	220949	281914	79.5514	81.8056	78.3747	79.9106	1.74338	2.18167	217132	221334	213276	287435	75.5412	77.0032	74.1996	75.5813	1.40224	1.85528
2	4,4'-Dicofol	GC	1.13508e+06	1.14596e+06	1.19125e+06	932847	121.679	122.845	127.701	124.075	3.19354	2.57388	1.3016e+06	1.32874e+06	1.23875e+06	1.2519e+06	103.97	106.138	98.9497	103.019	3.68721	3.57915	1.45715e+06	1.38298e+06	1.4482e+06	1.58799e+06	91.7605	87.0896	91.197	90.0157	2.54969	2.8325
3	Abamectine	LC	5407.44	5994.37	7425.76	6632.77	81.526	90.375	111.956	94.6189	15.6524	16.5426	8969.3	7132.74	10495.2	9557.37	93.847	74.6307	109.812	92.7634	17.6158	18.9901	5177.85	7537.95	8473.45	8745.21	59.2079	86.1952	96.8925	80.7652	19.4203	24.0453
4	Acephate	LC	659893	753705	738928	1.07934e+06	61.1386	69.8302	68.4611	66.4766	4.67325	7.02991	757123	765833	797836	1.04751e+06	72.2785	73.11	76.1652	73.8512	2.04664	2.7713	842945	850408	862450	1.08746e+06	77.5153	78.2015	79.3089	78.3419	0.904999	1.15519
5	Acetamiprid	LC	1.60164e+06	1.67927e+06	1.59404e+06	1.59275e+06	100.558	105.432	100.081	102.024	2.96127	2.90253	1.5255e+06	1.50806e+06	1.59886e+06	1.62531e+06	93.8585	92.7858	98.3725	95.0056	2.96474	3.12059	1.5827e+06	1.51469e+06	1.51112e+06	1.58118e+06	100.096	95.7954	95.5692	97.1536	2.55097	2.6257
6	Acrinathrin	LC	311702	494253	388797	217842	143.086	226.886	178.476	182.816	42.068	23.0111	419885	399622	369843	328532	127.806	121.639	112.575	120.673	7.66169	6.34912	459783	488965	462250	439616	104.587	111.225	105.148	106.987	3.68125	3.44083
7	Aldicarb	LC	1.12561e+06	1.1568e+06	1.13262e+06	1.14925e+06	97.9423	100.657	98.5524	99.0505	1.42416	1.43781	1.1624e+06	1.10049e+06	1.17023e+06	1.13214e+06	102.673	97.2052	103.365	101.081	3.37425	3.33817	987231	1.09076e+06	1.05919e+06	1.11061e+06	88.8908	98.2126	95.3699	94.1578	4.77764	5.07408
8	Aldicarb sulfone	LC	817877	792294	793515	837280	97.6826	94.6271	94.773	95.6942	1.72353	1.80108	752422	774495	813005	808136	93.1059	95.8372	100.603	96.5152	3.79401	3.931	745340	675551	747237	828564	89.9557	81.5328	90.1846	87.2244	4.93035	5.65249
9	Atrazine	LC	2.55767e+06	2.4541e+06	2.29493e+06	2.39642e+06	106.729	102.407	95.7652	101.634	5.52252	5.43374	2.29911e+06	2.31766e+06	2.39155e+06	2.30843e+06	99.5963	100.4	103.601	101.199	2.11853	2.09343	2.11893e+06	2.09867e+06	2.22604e+06	2.35836e+06	89.8474	88.9884	94.3892	91.075	2.90216	3.18656
10	Azinphos methyl	LC	1.29443e+06	1.23759e+06	1.25069e+06	1.26616e+06	102.233	97.7438	98.7784	99.585	2.35077	2.36056	1.10144e+06	1.11543e+06	1.19681e+06	1.19112e+06	92.4714	93.6455	100.478	95.5315	4.3235	4.52573	1.03509e+06	1.00061e+06	1.08233e+06	1.14963e+06	90.0369	87.037	94.1458	90.4066	3.56878	3.94748
11	Azoxystrobin	LC	1.2915e+07	1.30068e+07	1.28265e+07	1.19422e+07	108.146	108.914	107.405	108.155	0.754822	0.697907	1.2315e+07	1.23479e+07	1.26471e+07	1.18939e+07	103.54	103.817	106.332	104.563	1.53828	1.47115	1.16422e+07	1.18504e+07	1.26328e+07	1.187e+07	98.0805	99.8342	106.426	101.447	4.40001	4.33726
12	Benalaxyl	LC	8.00372e+06	7.88428e+06	7.63045e+06	7.36707e+06	108.642	107.02	103.575	106.412	2.5875	2.43158	7.70765e+06	7.59123e+06	7.8144e+06	7.27427e+06	105.958	104.357	107.425	105.913	1.53445	1.44878	6.82045e+06	6.97429e+06	7.37918e+06	7.12236e+06	95.761	97.921	103.606	99.096	4.05223	4.0892
13	Bendiocarb	LC	1.61701e+06	1.69632e+06	1.6278e+06	1.53928e+06	105.05	110.202	105.751	107.001	2.79423	2.61141	1.59403e+06	1.5175e+06	1.60625e+06	1.5169e+06	105.084	100.039	105.89	103.671	3.17107	3.05877	1.44733e+06	1.56428e+06	1.51957e+06	1.51857e+06	95.309	103.01	100.066	99.4617	3.88588	3.90692
14	Bifenthrin	GC	390432	445610	428278	389704	100.187	114.346	109.898	108.144	7.24074	6.69548	434988	438899	413961	464974	93.551	94.3922	89.0289	92.324	2.8845	3.12432	447799	455895	475026	524158	85.4321	86.9766	90.6265	87.6784	2.66737	3.04222
15	Bitertanol	LC	428201	458040	418678	405259	105.661	113.024	103.311	107.332	5.06747	4.7213	429203	451727	450316	408776	104.997	110.507	110.162	108.555	3.08648	2.84323	448413	480417	494417	455026	98.5467	105.58	108.657	104.261	5.1825	4.97069
16	Boscalid (formely nicobifen)	GC	277998	345088	348430	224118	124.041	153.976	155.468	144.495	17.7292	12.2698	354721	363217	343802	278609	127.319	130.368	123.4	127.029	3.49325	2.74997	356005	391314	370723	307367	115.824	127.312	120.613	121.249	5.77011	4.75887
17	Bromopropylate	GC	503303	604057	587484	435994	115.438	138.547	134.746	129.577	12.3913	9.56286	616560	624461	564370	590657	104.385	105.723	95.5496	101.886	5.52815	5.42582	654920	682833	688352	714358	91.6795	95.5869	96.3595	94.542	2.50889	2.65373
18	Bromuconazole (two isomers)	LC	464712	485199	460043	480688	96.6763	100.938	95.7051	97.7733	2.78379	2.84719	478762	484127	461384	509599	93.9488	95.0017	90.5387	93.1631	2.33295	2.50416	447729	450569	467837	476750	93.9127	94.5084	98.1304	95.5172	2.28263	2.38976
19	Bupirimate	LC	1.21189e+06	1.19714e+06	1.26203e+06	2.01159e+06	60.2453	59.5125	62.7382	60.832	1.69102	2.77981	1.50619e+06	1.44677e+06	1.42813e+06	1.9478e+06	77.328	74.2774	73.32	74.9751	2.09312	2.79175	1.58181e+06	1.65615e+06	1.67969e+06	1.88064e+06	84.1104	88.0634	89.3147	87.1628	2.71649	3.11656
20	Buprofezin	LC	3.25571e+06	3.48407e+06	3.49584e+06	4.44729e+06	73.2066	78.3413	78.606	76.718	3.04384	3.96757	3.60292e+06	3.6752e+06	3.82679e+06	4.37707e+06	82.3136	83.965	87.4281	84.5689	2.61018	3.08646	3.42194e+06	3.54155e+06	3.56093e+06	4.4315e+06	77.2185	79.9178	80.355	79.1638	1.69876	2.14588
21	Cadusafos (ebufos)	LC	3.4571e+06	3.50637e+06	3.36554e+06	3.4603e+06	99.9076	101.331	97.2616	99.5002	2.06524	2.07562	3.33395e+06	3.38464e+06	3.46126e+06	3.32501e+06	100.269	101.793	104.098	102.053	1.92771	1.88892	3.06011e+06	3.09336e+06	3.30235e+06	3.37821e+06	90.5837	91.568	97.7544	93.302	3.88715	4.1662
22	Carbaryl	LC	3.64339e+06	3.62253e+06	3.59908e+06	3.41033e+06	106.834	106.222	105.535	106.197	0.650009	0.612078	3.36009e+06	3.50399e+06	3.50075e+06	3.3643e+06	99.8749	104.152	104.056	102.694	2.44213	2.37806	3.26865e+06	3.2538e+06	3.41009e+06	3.35586e+06	97.4011	96.9587	101.616	98.6586	2.57068	2.60563
23	Carbofuran	LC	7.04641e+06	6.81795e+06	6.91492e+06	5.36707e+06	131.29	127.033	128.84	129.054	2.13638	1.65541	6.59923e+06	6.72112e+06	6.72764e+06	5.32365e+06	123.961	126.25	126.373	125.528	1.35861	1.08232	6.10349e+06	6.40639e+06	6.59819e+06	5.36363e+06	113.794	119.441	123.017	118.751	4.65017	3.91591
24	Carbofuran-3-hydroxy	LC	2.42332e+06	2.31138e+06	2.38542e+06	2.30972e+06	104.918	100.072	103.277	102.756	2.46496	2.39885	2.34325e+06	2.41797e+06	2.40364e+06	2.26013e+06	103.677	106.983	106.35	105.67	1.75461	1.66046	2.30483e+06	2.22471e+06	2.37606e+06	2.25414e+06	102.249	98.6945	105.409	102.118	3.35924	3.28958
25	Chlorantraniliprole	LC	1.02319e+06	1.03276e+06	989554	910481	112.379	113.43	108.685	111.498	2.49215	2.23516	1.01149e+06	950309	1.05784e+06	943646	107.19	100.706	112.102	106.666	5.71582	5.35862	925558	972121	955943	925798	99.9741	105.004	103.256	102.745	2.55345	2.48524
26	Chlorfenapyr	GC	152259	148460	168760	149691	101.716	99.1778	112.739	104.544	7.20931	6.89595	162581	147196	158457	187794	86.5741	78.3818	84.3783	83.1114	4.24056	5.10226	143577	139184	164226	180649	79.4784	77.0468	90.9091	82.4781	7.40195	8.97445
27	Chlorfenvinphos	LC	1.86154e+06	1.72312e+06	1.61789e+06	1.58566e+06	117.399	108.669	102.033	109.367	7.70679	7.04673	1.63583e+06	1.62373e+06	1.76994e+06	1.57151e+06	104.093	103.323	112.627	106.681	5.16353	4.84015	1.43431e+06	1.42483e+06	1.5318e+06	1.5629e+06	91.7722	91.1658	98.0101	93.6494	3.78862	4.04554
28	Chlorobenzilate	GC	1.19877e+06	1.19065e+06	1.23351e+06	967471	123.908	123.068	127.498	124.825	2.35298	1.88503	1.34178e+06	1.38053e+06	1.27697e+06	1.29713e+06	103.442	106.43	98.4454	102.772	4.03413	3.9253	1.4836e+06	1.44397e+06	1.50971e+06	1.64999e+06	89.9154	87.5136	91.4984	89.6425	2.00634	2.23815
29	Chlorpropham	GC	157149	161729	162871	153382	102.456	105.442	106.186	104.694	1.97429	1.88577	168267	171463	177707	189177	88.9469	90.6363	93.9373	91.1735	2.53821	2.78393	182869	192534	198999	228835	79.9134	84.1367	86.9619	83.6707	3.54729	4.23959
30	Chlorpyrifos	GC	993394	1.18846e+06	1.06631e+06	817353	121.538	145.404	130.459	132.467	12.0589	9.10336	1.05543e+06	1.1167e+06	1.09647e+06	968798	108.943	115.266	113.179	112.463	3.22209	2.86503	1.13227e+06	1.1703e+06	1.51032e+06	1.01791e+06	111.235	114.971	148.375	124.86	20.4501	16.3783
31	Chlorpyrifos methyl	GC	273284	291550	282060	299007	91.3974	97.5062	94.3323	94.4119	3.05517	3.236	280584	276158	277425	323354	86.7732	85.4044	85.7961	85.9912	0.70496	0.819805	262472	272016	283168	309609	84.7753	87.8578	91.4597	88.0309	3.3456	3.80048
32	Chlorthal dimethyl	GC	787428	849253	834589	967569	81.3821	87.7719	86.2563	85.1368	3.33877	3.92165	815960	830469	817416	1.02193e+06	79.8451	81.2649	79.9875	80.3658	0.781849	0.972862	825202	864503	874978	1.08209e+06	76.2597	79.8916	80.8597	79.0037	2.42513	3.06964
33	Clofentezine	LC	1.10347e+06	1.11755e+06	1.06584e+06	1.07931e+06	102.238	103.543	98.7515	101.511	2.47697	2.4401	1.06907e+06	982757	1.0752e+06	1.06741e+06	100.156	92.0693	100.73	97.6518	4.84308	4.95954	968592	977821	996239	1.03845e+06	93.273	94.1617	95.9354	94.4567	1.35546	1.435
34	Clothianidin	LC	426168	428785	369646	402595	105.855	106.506	91.816	101.392	8.29971	8.18575	375489	404478	390808	378246	99.2711	106.935	103.321	103.176	3.83407	3.71605	347662	354014	371556	393922	88.2565	89.8689	94.3223	90.8159	3.1418	3.45952
35	Coumachlor	LC	2.31167e+06	2.2454e+06	2.29162e+06	2.1663e+06	106.71	103.651	105.785	105.382	1.56876	1.48864	2.23676e+06	2.24484e+06	2.34786e+06	2.10714e+06	106.152	106.535	111.424	108.037	2.93978	2.72108	2.17088e+06	2.15732e+06	2.38828e+06	2.24679e+06	96.6215	96.0179	106.297	99.6456	5.76857	5.78908
36	Coumaphos	LC	1.64041e+06	1.63345e+06	1.58112e+06	1.43175e+06	114.574	114.087	110.432	113.031	2.26377	2.00278	1.51052e+06	1.55028e+06	1.59758e+06	1.41781e+06	106.539	109.344	112.68	109.521	3.07408	2.80685	1.51989e+06	1.56498e+06	1.5859e+06	1.45745e+06	104.285	107.379	108.814	106.826	2.31467	2.16678
37	Cyazofamid	LC	2.54454e+06	2.59921e+06	2.40885e+06	2.36946e+06	107.389	109.696	101.663	106.249	4.13644	3.89314	2.34266e+06	2.4423e+06	2.54673e+06	2.38477e+06	98.2343	102.412	106.791	102.479	4.27895	4.17542	2.28058e+06	2.45253e+06	2.43849e+06	2.414e+06	94.4733	101.596	101.014	99.028	3.95515	3.99397
38	Cyflufenamid	LC	846806	875285	825207	807247	104.901	108.428	102.225	105.185	3.11151	2.95814	797893	767763	795367	791358	100.826	97.0184	100.506	99.4502	2.11206	2.12374	714737	719010	747128	752305	95.0062	95.5742	99.3118	96.6308	2.33919	2.42075
39	Cyfluthrin (sum of four isomers)	GC	76191.4	92497	93081.8	56822.9	134.086	162.781	163.81	153.559	16.8723	10.9875	102730	105304	92957.6	82061.2	125.187	128.324	113.278	122.263	7.9374	6.49207	105001	116932	108382	99846.9	105.162	117.112	108.548	110.274	6.15897	5.58515
40	Cyhalothrin (lambda isomer)	LC	886149	2.52873e+06	1.09504e+06	751196	117.965	336.627	145.773	200.122	119.032	59.4796	1.08798e+06	1.10816e+06	951253	1.02084e+06	106.577	108.554	93.1837	102.772	8.36208	8.13657	1.16248e+06	1.2252e+06	1.20145e+06	1.28577e+06	90.4107	95.2886	93.4415	93.047	2.4628	2.64684
41	Cymoxanil	LC	1.66306e+06	1.66294e+06	1.72436e+06	1.59651e+06	104.169	104.161	108.008	105.446	2.21915	2.10454	1.65064e+06	1.6043e+06	1.72137e+06	1.63232e+06	101.122	98.2838	105.455	101.621	3.61164	3.55405	1.60829e+06	1.57192e+06	1.6644e+06	1.59322e+06	100.945	98.6629	104.467	101.358	2.92412	2.88493
42	Cypermethrin (sum of four isomers)	GC	179250	214957	211732	115115	155.714	186.733	183.932	175.46	17.1572	9.77844	238540	259966	209566	168752	141.356	154.052	124.186	139.865	14.9888	10.7166	268345	273696	246594	207149	129.542	132.125	119.042	126.903	6.92954	5.46051
43	Cyproconazole (two isomers)	LC	2.035e+06	2.08554e+06	2.01131e+06	2.17588e+06	93.525	95.8477	92.4365	93.9364	1.7424	1.85487	2.19224e+06	1.9947e+06	2.08237e+06	2.17818e+06	100.645	91.5764	95.6013	95.941	4.54393	4.73617	2.04781e+06	2.00879e+06	2.12127e+06	2.15722e+06	94.9282	93.1194	98.3334	95.4603	2.64738	2.77327
44	Cyprodinil	GC	183476	202855	194552	237850	77.1395	85.2868	81.7961	81.4075	4.08757	5.02112	212937	216436	217621	293187	72.6283	73.8216	74.2258	73.5586	0.830581	1.12914	243644	254895	259312	353699	68.8846	72.0655	73.3144	71.4215	2.28406	3.198
45	Deltamethrin	GC	35845.5	43076.6	46001	18357.3	195.266	234.657	250.587	226.837	28.4778	12.5543	44715.8	42162.3	41209.9	29694.5	150.586	141.987	138.78	143.784	6.10506	4.24598	42029.1	42650.8	41438.9	33891.3	124.011	125.846	122.27	124.042	1.78812	1.44155
46	Demeton-S-methyl	LC	3.3275e+06	3.33318e+06	3.12272e+06	3.30614e+06	100.646	100.818	94.452	98.6386	3.62674	3.67679	2.92228e+06	2.98025e+06	3.05286e+06	3.16288e+06	92.3929	94.2259	96.5214	94.3801	2.06855	2.19172	2.78607e+06	2.6873e+06	2.93439e+06	3.07321e+06	90.6567	87.443	95.4831	91.1942	4.04691	4.43769
47	Demeton-S-methyl-sulfone (Dioxydemeton)	LC	1.43968e+06	1.50693e+06	1.5215e+06	1.87223e+06	76.8969	80.4888	81.2666	79.5507	2.331	2.9302	1.62858e+06	1.58824e+06	1.58371e+06	1.85588e+06	87.7526	85.5785	85.3346	86.2219	1.3312	1.54392	1.53444e+06	1.57634e+06	1.6807e+06	1.84433e+06	83.1977	85.4693	91.1278	86.5982	4.08381	4.71581
48	Diazinon	GC	154219	164865	161190	178825	86.2401	92.1936	90.1387	89.5241	3.02396	3.37782	159017	157229	161769	198968	79.9209	79.022	81.3042	80.0824	1.14963	1.43555	161660	171893	175947	219456	73.6639	78.3267	80.1739	77.3882	3.35494	4.33521
49	Dichlofluanid	GC	373684	362828	356201	320248	116.686	113.296	111.227	113.736	2.75603	2.42318	386468	357798	371874	384500	100.512	93.0555	96.7164	96.7612	3.7283	3.85309	316988	312220	311031	412526	76.8409	75.685	75.3968	75.9742	0.764269	1.00596
50	Dichloran	GC	95541.1	97724.6	86920.8	68490.8	139.495	142.683	126.909	136.362	8.34065	6.11655	83307.1	91681.4	86741.9	63563.5	131.061	144.236	136.465	137.254	6.62273	4.82516	76817.7	76114.7	65723.5	58600.4	131.087	129.888	112.155	124.377	10.6011	8.52335
51	Diethathyl ethyl	LC	5.98524e+06	5.85545e+06	5.81056e+06	5.59011e+06	107.068	104.747	103.944	105.253	1.62273	1.54175	5.55848e+06	5.74243e+06	5.74346e+06	5.39125e+06	103.102	106.514	106.533	105.383	1.97546	1.87455	5.20104e+06	5.36261e+06	5.71596e+06	5.50977e+06	94.3967	97.3291	103.742	98.4893	4.77958	4.85289
52	Diethofencarb	LC	3.87657e+06	3.87441e+06	3.75089e+06	3.48161e+06	111.344	111.282	107.734	110.12	2.06655	1.87663	3.62625e+06	3.69079e+06	3.97099e+06	3.5098e+06	103.318	105.157	113.14	107.205	5.22168	4.87075	3.63437e+06	3.45527e+06	3.68418e+06	3.59949e+06	100.969	95.9933	102.353	99.7717	3.34454	3.35219
53	Difenoconazole	LC	1.11621e+06	1.08997e+06	1.03674e+06	1.12581e+06	99.1478	96.8169	92.0882	96.0176	3.59703	3.74622	1.08659e+06	1.0889e+06	1.0988e+06	1.09091e+06	99.6043	99.8156	100.724	100.048	0.594709	0.594425	1.07456e+06	1.0381e+06	1.12813e+06	1.16813e+06	91.9904	88.8689	96.576	92.4784	3.87667	4.19198
54	Diflubenzuron	LC	788107	806980	777088	744376	105.875	108.41	104.395	106.227	2.03079	1.91175	649254	730800	783354	718260	90.3926	101.746	109.063	100.4	9.40752	9.36999	728763	682667	709954	740966	98.3531	92.132	95.8147	95.4333	3.12805	3.27773
55	Diflufenican	LC	1.31727e+06	1.23637e+06	1.28158e+06	1.20209e+06	109.581	102.851	106.613	106.348	3.37294	3.17159	1.24562e+06	1.27399e+06	1.34318e+06	1.24017e+06	100.44	102.728	108.306	103.825	4.0464	3.89735	1.15943e+06	1.22312e+06	1.15806e+06	1.22487e+06	94.6577	99.8576	94.5457	96.3537	3.03501	3.14986
56	Dimethenamide	LC	5.04144e+06	5.00165e+06	4.93896e+06	4.70721e+06	107.1	106.255	104.923	106.093	1.09752	1.03449	4.62676e+06	4.75989e+06	5.05854e+06	4.5955e+06	100.68	103.577	110.076	104.778	4.81147	4.59207	4.46537e+06	4.49611e+06	4.84909e+06	4.5685e+06	97.7425	98.4154	106.142	100.767	4.66722	4.63172
57	Dimethoate	LC	2.1188e+06	2.09526e+06	2.18839e+06	2.02515e+06	104.624	103.462	108.061	105.382	2.39124	2.26911	2.04494e+06	2.02399e+06	2.09768e+06	1.99714e+06	102.393	101.344	105.034	102.924	1.90105	1.84705	1.99018e+06	2.08926e+06	2.05241e+06	1.95782e+06	101.653	106.714	104.831	104.399	2.55793	2.45015
58	Dimethomorph (two isomers)	LC	2.56643e+06	2.56469e+06	2.53957e+06	2.26332e+06	113.392	113.315	112.205	112.971	0.664085	0.587837	2.40943e+06	2.46203e+06	2.57973e+06	2.28783e+06	105.315	107.614	112.759	108.563	3.81148	3.51085	2.44895e+06	2.54919e+06	2.54034e+06	2.43329e+06	100.643	104.763	104.399	103.268	2.28067	2.20849
59	Diniconazole-M	LC	542620	544002	610595	604605	89.7479	89.9765	100.991	93.5717	6.42606	6.86753	602495	604826	567199	597744	100.795	101.185	94.89	98.9565	3.52708	3.56427	581919	573860	609214	593563	98.0383	96.6805	102.637	99.1185	3.12155	3.14931
60	Dinocap	LC	7860.89	12918.7	6876.6	9132.98	86.0715	141.451	75.2942	100.939	35.496	35.1659	13256.4	11071.3	10396.5	9295.31	142.614	119.106	111.846	124.522	16.083	12.9158	11552.5	7993.16	7050.72	9065.61	127.432	88.1702	77.7744	97.7923	26.19	26.7813
61	Diphenylamine	LC	40922.5	34864.5	55136.3	41942.4	97.5684	83.1246	131.457	104.05	24.8097	23.844	44612.8	55983.2	43094.4	49831	89.5281	112.346	86.481	96.1184	14.1359	14.7068	31492.3	49301.9	63340.3	54943.2	57.3179	89.7325	115.283	87.4445	29.0503	33.2214
62	Endosulfan alfa	GC	113990	119182	119032	148863	76.5736	80.0616	79.9608	78.8653	1.98533	2.51736	111695	113973	115136	151930	73.5171	75.0166	75.7821	74.7719	1.15216	1.5409	113167	110468	109493	154451	73.2704	71.5231	70.8919	71.8951	1.23209	1.71373
63	Endosulfan beta	GC	67438.2	72418	70204.8	80981.3	83.2762	89.4256	86.6926	86.4648	3.08101	3.56331	64617.6	64939.6	63841.8	86568.3	74.6434	75.0154	73.7473	74.4687	0.651894	0.875393	63028.4	60000.3	59312.4	87608.3	71.9434	68.487	67.7018	69.3774	2.25661	3.25266
64	EPN	LC	125568	161961	131592	123556	101.628	131.083	106.504	113.072	15.7876	13.9625	117022	132005	140217	117355	99.7157	112.483	119.481	110.56	10.0218	9.06459	141867	133084	126014	133991	105.878	99.3234	94.0467	99.7494	5.92714	5.94203
65	Epoxiconazole	LC	839828	901805	867426	833102	100.807	108.247	104.12	104.391	3.72709	3.57031	812945	855233	843401	838656	96.9342	101.977	100.566	99.8255	2.6014	2.60594	845695	870057	792375	874125	96.7476	99.5346	90.6478	95.6433	4.54515	4.75219
66	Esfenvalerate	GC	178198	215203	215893	110256	161.621	195.184	195.81	184.205	19.5608	10.6191	233060	231574	221670	168912	137.977	137.097	131.234	135.436	3.66552	2.70646	239468	248734	243802	201327	118.944	123.547	121.097	121.196	2.30296	1.90019
67	Ethion (diethion)	LC	4.57527e+06	4.56825e+06	4.40554e+06	4.21946e+06	108.432	108.266	104.41	107.036	2.27592	2.1263	4.55425e+06	4.44932e+06	4.62987e+06	4.22602e+06	107.767	105.284	109.556	107.536	2.14558	1.99522	3.97764e+06	3.93461e+06	4.18643e+06	4.19861e+06	94.737	93.7122	99.7099	96.053	3.20811	3.33993
68	Ethofumesate	GC	602943	578893	555889	551224	109.383	105.02	100.846	105.083	4.26845	4.06198	543856	566947	593658	525867	103.421	107.812	112.891	108.041	4.73939	4.38664	503394	515721	520565	550095	91.5104	93.7511	94.6317	93.2977	1.60932	1.72493
69	Ethoprophos	LC	1.5464e+06	1.50246e+06	1.53451e+06	1.507e+06	102.614	99.6984	101.825	101.379	1.50801	1.4875	1.51951e+06	1.52866e+06	1.50985e+06	1.46075e+06	104.023	104.649	103.362	104.011	0.643936	0.619103	1.37841e+06	1.41162e+06	1.45653e+06	1.44755e+06	95.2236	97.5179	100.62	97.7873	2.70839	2.76967
70	Etofenprox	LC	3.1884e+06	3.48958e+06	3.44906e+06	3.21227e+06	99.257	108.633	107.371	105.087	5.08828	4.84196	3.07628e+06	3.15344e+06	3.77157e+06	3.6484e+06	84.3186	86.4335	103.376	91.3761	10.446	11.4319	2.8064e+06	3.13929e+06	2.98649e+06	3.17102e+06	88.5013	98.9992	94.1806	93.8937	5.25484	5.59658
71	Etoxazole	LC	9.53125e+06	9.57703e+06	9.26508e+06	9.63164e+06	98.9577	99.433	96.1942	98.195	1.74895	1.7811	8.87004e+06	8.98188e+06	9.33962e+06	9.53451e+06	93.0309	94.2039	97.956	95.0636	2.57263	2.70622	8.27517e+06	8.23682e+06	8.68175e+06	9.51459e+06	86.9734	86.5704	91.2466	88.2635	2.59133	2.9359
72	Famoxadone	LC	490267	583574	508219	487672	100.532	119.665	104.213	108.137	10.1521	9.38821	488862	523225	510144	476304	102.637	109.851	107.105	106.531	3.64134	3.41812	487207	505252	496175	497164	97.9972	101.627	99.801	99.8084	1.81485	1.81834
73	Fenamidone	LC	2.3781e+06	2.3893e+06	2.41171e+06	2.32508e+06	102.28	102.762	103.726	102.923	0.736231	0.715324	2.33195e+06	2.36317e+06	2.39233e+06	2.28922e+06	101.867	103.23	104.504	103.2	1.31887	1.27797	2.33658e+06	2.33244e+06	2.44894e+06	2.31477e+06	100.942	100.763	105.796	102.501	2.85559	2.78592
74	Fenamiphos	LC	4.27895e+06	4.256e+06	4.20075e+06	4.16115e+06	102.831	102.279	100.952	102.021	0.966017	0.946885	4.24699e+06	4.13784e+06	4.41984e+06	4.10783e+06	103.388	100.731	107.596	103.905	3.46158	3.33149	3.99584e+06	4.05483e+06	4.25349e+06	4.16362e+06	95.9703	97.387	102.158	98.5052	3.242	3.2912
75	Fenamiphos sulfone	LC	1.93275e+06	1.8705e+06	1.85263e+06	1.77316e+06	109.001	105.49	104.482	106.324	2.37204	2.23096	1.75069e+06	1.88251e+06	1.91695e+06	1.75106e+06	99.9789	107.507	109.474	105.653	5.01147	4.74333	1.87581e+06	1.84178e+06	1.8887e+06	1.82905e+06	102.556	100.696	103.261	102.171	1.32518	1.29702
76	Fenamiphos sulfoxide	LC	1.17362e+06	1.16996e+06	1.22179e+06	1.52513e+06	76.9524	76.7127	80.1109	77.9253	1.89659	2.43385	1.21985e+06	1.34049e+06	1.28555e+06	1.51654e+06	80.4362	88.391	84.7686	84.5319	3.98271	4.71149	1.32429e+06	1.36432e+06	1.40723e+06	1.53479e+06	86.2852	88.8931	91.6888	88.9557	2.70233	3.03784
77	Fenarimol	GC	477921	590382	548551	462562	103.32	127.633	118.59	116.514	12.2885	10.5467	583986	581565	544071	587523	99.3979	98.9858	92.6042	96.996	3.80899	3.92695	615963	622371	639056	698800	88.1459	89.0628	91.4506	89.5531	1.70601	1.90503
78	Fenazaquin	LC	7.4297e+06	7.42762e+06	7.27204e+06	8.18548e+06	90.7668	90.7413	88.8407	90.1163	1.10475	1.22591	7.04087e+06	7.06069e+06	7.54982e+06	8.11179e+06	86.7981	87.0423	93.0722	88.9708	3.55395	3.99451	6.50604e+06	6.38693e+06	6.81046e+06	7.83887e+06	82.9971	81.4777	86.8806	83.7851	2.7863	3.32553
79	Fenbuconazole	LC	699236	685490	662797	666682	104.883	102.821	99.4173	102.374	2.76022	2.69622	635303	725697	707426	643231	98.7674	112.821	109.98	107.189	7.43059	6.9322	619252	670547	695079	699730	88.4987	95.8294	99.3354	94.5545	5.52968	5.84814
80	Fenbutatin oxide	LC	918150	1.0728e+06	894827	609556	150.626	175.997	146.8	157.808	15.8684	10.0556	838784	728540	906029	622897	134.658	116.96	145.454	132.357	14.3857	10.8688	923805	830981	622695	713060	129.555	116.537	87.3271	111.14	21.6252	19.4577
81	Fenitrothion	GC	122402	136508	139925	93431.1	131.008	146.106	149.762	142.292	9.94202	6.98706	144888	137996	140259	121839	118.918	113.261	115.118	115.765	2.88355	2.49086	128671	118150	123110	130093	98.9068	90.8198	94.6322	94.7863	4.04568	4.26821
82	Fenoxycarb	LC	3.59307e+06	3.70028e+06	3.71478e+06	3.41235e+06	105.296	108.438	108.863	107.532	1.94821	1.81175	3.37476e+06	3.54881e+06	3.49242e+06	3.39473e+06	99.4119	104.539	102.878	102.276	2.6159	2.55768	3.35206e+06	3.29076e+06	3.58655e+06	3.35779e+06	99.8292	98.0036	106.813	101.549	4.64935	4.57845
83	Fenpropathrin	LC	1.38545e+06	1.36522e+06	1.37116e+06	1.26727e+06	109.325	107.73	108.198	108.418	0.820246	0.75656	1.332e+06	1.35918e+06	1.34028e+06	1.28817e+06	103.403	105.513	104.045	104.32	1.08153	1.03674	1.28671e+06	1.28166e+06	1.2974e+06	1.26986e+06	101.327	100.929	102.169	101.475	0.632936	0.623737
84	Fenpropimorph	LC	2.82808e+06	2.94971e+06	2.76531e+06	3.23633e+06	87.3855	91.1437	85.4458	87.9917	2.89688	3.29222	2.68928e+06	2.77502e+06	2.86888e+06	3.23634e+06	83.0962	85.7458	88.6458	85.8293	2.77572	3.23401	2.69798e+06	2.79113e+06	2.89239e+06	3.2629e+06	82.6866	85.5413	88.6448	85.6242	2.97994	3.48026
85	Fenpyroximate	LC	6.41948e+06	6.3517e+06	6.29246e+06	5.7841e+06	110.985	109.813	108.789	109.862	1.09883	1.00019	6.09018e+06	6.06884e+06	6.07666e+06	5.7862e+06	105.254	104.885	105.02	105.053	0.186589	0.177614	5.81327e+06	5.89309e+06	6.22968e+06	5.97056e+06	97.3655	98.7024	104.34	100.136	3.70163	3.6966
86	Fenthion	LC	457432	449912	431486	426037	107.369	105.604	101.279	104.751	3.13338	2.99127	408432	462273	455932	442293	92.3444	104.517	103.084	99.9818	6.65298	6.65419	402339	422041	375674	443128	90.7952	95.2414	84.7779	90.2715	5.25135	5.81728
87	Fenthion oxon	LC	3.28337e+06	3.18504e+06	3.24777e+06	3.01939e+06	108.743	105.486	107.564	107.264	1.6488	1.53714	2.97944e+06	2.94283e+06	3.24816e+06	3.05958e+06	97.3808	96.1841	106.164	99.9096	5.44926	5.45419	2.96233e+06	3.05781e+06	3.1139e+06	3.09706e+06	95.6499	98.7327	100.544	98.3088	2.47435	2.51692
88	Fenthion oxon sulfone	LC	1.38201e+06	1.3408e+06	1.32911e+06	1.33998e+06	103.136	100.061	99.1886	100.795	2.07377	2.0574	1.2761e+06	1.3392e+06	1.31777e+06	1.32374e+06	96.4011	101.168	99.5492	99.0394	2.42396	2.44747	1.26071e+06	1.23867e+06	1.31042e+06	1.32275e+06	95.3102	93.6435	99.0678	96.0072	2.77847	2.89402
89	Fenthion oxon sulfoxide	LC	1.3518e+06	1.40255e+06	1.39755e+06	1.71607e+06	78.7731	81.7304	81.4391	80.6475	1.62986	2.02097	1.4456e+06	1.4334e+06	1.49746e+06	1.68125e+06	85.9836	85.2583	89.0682	86.7701	2.02301	2.33147	1.51832e+06	1.51004e+06	1.58963e+06	1.77083e+06	85.7405	85.2731	89.7679	86.9272	2.4712	2.84284
90	Fenthion sulfone	LC	669925	698226	673103	605115	110.71	115.387	111.235	112.444	2.56212	2.27857	641001	670850	689219	616551	103.966	108.807	111.786	108.186	3.94713	3.64846	627044	678162	692143	636371	98.5343	106.567	108.764	104.622	5.38512	5.14723
91	Fenthion sulfoxide	LC	1.69631e+06	1.64954e+06	1.61627e+06	1.51445e+06	112.008	108.92	106.724	109.217	2.65488	2.43082	1.575e+06	1.59395e+06	1.66964e+06	1.50951e+06	104.338	105.594	110.608	106.847	3.3175	3.10492	1.63749e+06	1.56549e+06	1.53622e+06	1.51918e+06	107.787	103.048	101.122	103.986	3.43034	3.29885
92	Fenvalerate	GC	146287	180727	184769	99401.5	147.168	181.815	185.881	171.621	21.2748	12.3963	194087	198350	185323	148315	130.862	133.736	124.952	129.85	4.47821	3.44876	207441	215057	208035	180143	115.153	119.381	115.483	116.673	2.35149	2.01546
93	Fipronil	LC	552153	531393	509118	469188	117.683	113.258	108.51	113.15	4.58709	4.05398	521257	582376	538102	494346	105.444	117.807	108.851	110.701	6.38592	5.76863	579472	581562	499056	516037	112.293	112.698	96.7095	107.233	9.11618	8.50125
95	Fluazinam	LC	286791	276222	276640	266104	107.774	103.802	103.959	105.179	2.24917	2.13843	271050	266738	283481	267283	101.409	99.7963	106.06	102.422	3.25242	3.17552	252437	266207	285874	255723	98.7151	104.099	111.79	104.868	6.57144	6.26638
96	Flubendiamide	LC	1.21235e+06	1.32909e+06	1.28225e+06	1.13951e+06	106.392	116.637	112.526	111.852	5.15542	4.60915	1.19959e+06	1.2039e+06	1.21184e+06	1.12151e+06	106.962	107.347	108.054	107.454	0.553788	0.51537	1.249e+06	1.23517e+06	1.20766e+06	1.15447e+06	108.188	106.99	104.607	106.595	1.8228	1.71002
97	Flucythrinate (two isomers)	GC	140519	187538	194591	91899.4	152.905	204.069	211.743	189.573	31.9857	16.8725	198479	211649	194236	144390	137.46	146.581	134.521	139.521	6.28848	4.5072	220537	240342	224224	183324	120.299	131.102	122.31	124.57	5.7452	4.61202
98	Fludioxonil	LC	74613.1	90514.2	92252.7	88362.7	84.4396	102.435	104.402	97.0923	11.0016	11.3311	83779.8	76103	75873.6	78973.6	106.086	96.3652	96.0747	99.5086	5.69796	5.7261	74706.9	79245.1	95024.8	83732.7	89.2207	94.6406	113.486	99.1157	12.7365	12.8502
99	Flufenoxuron	LC	1.34713e+06	1.29263e+06	1.33159e+06	1.21929e+06	110.485	106.015	109.211	108.57	2.30248	2.12073	1.2467e+06	1.28658e+06	1.38e+06	1.26949e+06	98.2052	101.346	108.705	102.752	5.38947	5.24511	1.22258e+06	1.201e+06	1.24575e+06	1.28869e+06	94.8695	93.1953	96.6677	94.9109	1.73655	1.82967
100	Fluopyram	LC	3.72437e+06	3.61175e+06	3.54855e+06	3.39495e+06	109.703	106.386	104.524	106.871	2.62331	2.45465	3.4903e+06	3.60685e+06	3.68729e+06	3.4178e+06	102.121	105.531	107.885	105.179	2.89786	2.75516	3.20702e+06	3.31647e+06	3.61899e+06	3.35247e+06	95.6612	98.9259	107.95	100.846	6.36523	6.31186
101	Fluquinconazole	LC	303002	243087	271303	264306	114.641	91.972	102.647	103.087	11.3407	11.0011	288039	253360	271289	248132	116.083	102.107	109.333	109.174	6.9893	6.40197	231056	246569	260036	238786	96.7629	103.259	108.899	102.974	6.07315	5.89776
102	Flusilazole	LC	1.40591e+06	1.4624e+06	1.3736e+06	1.53891e+06	91.3576	95.0279	89.2578	91.8811	2.92046	3.17852	1.43465e+06	1.46487e+06	1.57905e+06	1.52407e+06	94.1327	96.1161	103.608	97.9522	4.99726	5.10173	1.44925e+06	1.3906e+06	1.51596e+06	1.46165e+06	99.1514	95.1388	103.716	99.3353	4.29139	4.3201
103	Flutolanil	LC	4.52703e+06	4.68325e+06	4.57399e+06	4.29309e+06	105.449	109.088	106.543	107.027	1.867	1.74442	4.3497e+06	4.42516e+06	4.49554e+06	4.31318e+06	100.847	102.596	104.228	102.557	1.691	1.64884	4.12794e+06	4.32135e+06	4.11068e+06	4.27676e+06	96.5203	101.043	96.1169	97.8933	2.73496	2.79382
104	Flutriafol	LC	1.38762e+06	1.39593e+06	1.36705e+06	1.54089e+06	90.0534	90.5925	88.7183	89.7881	0.964884	1.07462	1.3843e+06	1.4017e+06	1.39901e+06	1.50495e+06	91.983	93.1396	92.961	92.6945	0.62263	0.671701	1.35134e+06	1.37275e+06	1.42324e+06	1.50297e+06	89.9111	91.3354	94.6947	91.9804	2.45614	2.67029
105	Fluvalinate tau	LC	431913	408472	386266	361017	119.638	113.145	106.994	113.259	6.32289	5.58268	391425	422297	450434	383246	102.134	110.19	117.531	109.952	7.70129	7.00425	366752	385994	386459	376151	97.501	102.617	102.74	100.953	2.98979	2.96158
106	Fonofos	GC	382476	397548	387398	443539	86.2329	89.6309	87.3426	87.7354	1.73276	1.97498	400482	384918	397774	481311	83.2064	79.9728	82.6438	81.941	1.72759	2.10834	403952	424959	446491	542277	74.4918	78.3657	82.3364	78.3979	3.92239	5.00318
107	Fosthiazate	LC	4.89111e+06	4.81985e+06	4.73368e+06	5.07061e+06	96.46	95.0548	93.3552	94.9567	1.5547	1.63727	4.54999e+06	4.73673e+06	4.82457e+06	5.00519e+06	90.9053	94.6362	96.3913	93.9776	2.80168	2.98122	4.45097e+06	4.5215e+06	4.66077e+06	4.99249e+06	89.1534	90.566	93.3556	91.025	2.13839	2.34924
108	Hexaconazole	LC	1.8889e+06	1.89143e+06	1.84143e+06	1.95232e+06	96.7519	96.8815	94.3204	95.9846	1.44273	1.50308	1.77959e+06	1.83549e+06	1.92257e+06	1.92275e+06	92.5543	95.4619	99.9906	96.0023	3.74745	3.9035	1.8761e+06	1.83459e+06	1.88725e+06	1.94339e+06	96.5373	94.4013	97.111	96.0165	1.42796	1.4872
109	Hexaflumuron	LC	430758	439463	431948	388031	111.011	113.255	111.318	111.861	1.21638	1.0874	392749	378788	403702	395888	99.2072	95.6808	101.974	98.954	3.15417	3.18752	352098	376454	373761	386741	91.0424	97.3401	96.644	95.0088	3.45258	3.63396
110	Hexythiazox	LC	905081	891496	932337	906993	99.7892	98.2914	102.794	100.292	2.29307	2.28641	925168	989933	1.05027e+06	934442	99.0076	105.938	112.395	105.78	6.69531	6.32944	774606	767076	785404	870580	88.9759	88.1109	90.2162	89.101	1.05818	1.18762
111	Imidacloprid	LC	427834	408937	406846	380665	112.391	107.427	106.878	108.899	3.03708	2.7889	382056	427392	422326	418352	91.324	102.161	100.95	98.1449	5.93801	6.05025	393765	385154	405909	409874	96.0697	93.9688	99.0327	96.3571	2.54416	2.64035
112	Indoxacarb	LC	343796	318538	318700	316728	108.546	100.571	100.623	103.247	4.58955	4.44523	331961	351165	363470	293093	113.261	119.813	124.012	119.029	5.41803	4.55187	338228	330916	380759	313044	108.045	105.709	121.631	111.795	8.59803	7.6909
113	Iprodione	GC	18497.4	21237.4	19045.6	14608.9	126.617	145.373	130.369	134.12	9.9244	7.39965	22575	19438.6	17159.8	18897.9	119.458	102.862	90.8027	104.374	14.3875	13.7845	20316.8	20483.8	21159.8	19223.4	105.688	106.557	110.073	107.439	2.32208	2.16129
114	Iprovalicarb	LC	7.85042e+06	8.01494e+06	7.74997e+06	7.48879e+06	104.829	107.026	103.488	105.114	1.78628	1.69937	7.40767e+06	7.64934e+06	7.88809e+06	7.42065e+06	99.8251	103.082	106.299	103.069	3.23711	3.14073	7.31935e+06	7.64189e+06	7.48104e+06	7.44893e+06	98.2604	102.59	100.431	100.427	2.16504	2.15582
115	Isocarbophos	GC	81644.9	92034.8	90452.1	74837.1	109.097	122.98	120.865	117.647	7.48016	6.35811	94708	99651.4	102873	99346.9	95.3307	100.307	103.55	99.729	4.13981	4.15106	103257	107440	107838	125640	82.1846	85.5138	85.8305	84.5096	2.01975	2.38996
116	Isofenphos methyl	LC	1.52336e+06	1.55843e+06	1.57919e+06	1.45044e+06	105.028	107.446	108.877	107.117	1.94545	1.81619	1.49974e+06	1.4828e+06	1.44409e+06	1.41593e+06	105.919	104.722	101.988	104.21	2.01481	1.93342	1.29247e+06	1.28172e+06	1.48504e+06	1.40275e+06	92.138	91.3717	105.866	96.4587	8.15625	8.45569
117	Isoprothiolane	LC	4.94659e+06	4.67022e+06	4.79807e+06	4.53057e+06	109.182	103.082	105.904	106.056	3.05292	2.87859	4.55207e+06	4.70276e+06	4.63946e+06	4.58105e+06	99.3675	102.657	101.275	101.1	1.65163	1.63367	4.39966e+06	4.38345e+06	4.43112e+06	4.53189e+06	97.0823	96.7245	97.7765	97.1944	0.534882	0.550321
118	Kresoxim methyl	LC	610672	699624	605746	579308	105.414	120.769	104.564	110.249	9.12046	8.27261	573596	572973	636439	556096	103.147	103.035	114.448	106.877	6.55713	6.13523	527551	546476	536325	579883	90.9754	94.239	92.4884	92.5676	1.63324	1.76437
119	Linuron	LC	651732	660326	650056	628132	103.757	105.125	103.49	104.124	0.877195	0.84245	593932	636821	674647	607947	97.6947	104.749	110.971	104.472	6.64267	6.35833	580815	575584	652288	613138	94.7283	93.8751	106.385	98.3296	6.98947	7.10821
120	Lufenuron	LC	351680	378974	393650	392773	89.5379	96.4868	100.224	95.4161	5.4227	5.68321	364822	346751	345653	376023	97.0212	92.2154	91.9232	93.7199	2.86268	3.05451	301724	295658	336306	313587	96.2171	94.2826	107.245	99.2481	6.99248	7.04545
121	Malaoxon	LC	3.87432e+06	3.99147e+06	3.80963e+06	3.69287e+06	104.914	108.086	103.162	105.387	2.49593	2.36834	3.59951e+06	3.7154e+06	3.82988e+06	3.64998e+06	98.6175	101.793	104.929	101.78	3.15567	3.10049	3.62436e+06	3.4629e+06	3.60727e+06	3.58914e+06	100.981	96.4826	100.505	99.3231	2.47141	2.48825
122	Malathion	LC	3.43869e+06	3.63175e+06	3.58939e+06	3.26988e+06	105.163	111.067	109.771	108.667	3.10312	2.85562	3.39602e+06	3.25953e+06	3.42052e+06	3.34556e+06	101.508	97.4284	102.24	100.392	2.59281	2.58268	3.30594e+06	3.29746e+06	3.30211e+06	3.41691e+06	96.7524	96.5041	96.6403	96.6322	0.124311	0.128643
123	Mandipropamid	LC	4.03445e+06	4.00318e+06	3.81638e+06	3.6829e+06	109.546	108.697	103.624	107.289	3.20184	2.98432	3.76625e+06	3.85179e+06	4.24867e+06	3.6384e+06	103.514	105.865	116.773	108.718	7.07481	6.50752	3.80467e+06	3.81221e+06	3.8078e+06	3.81649e+06	99.6903	99.8879	99.7723	99.7835	0.0992753	0.0994907
124	Mefenoxam (metalaxyl-M)	LC	9.54082e+06	9.63064e+06	9.43077e+06	9.56153e+06	99.7834	100.723	98.6324	99.7129	1.04698	1.04999	9.10238e+06	9.42938e+06	9.64445e+06	9.38462e+06	96.9926	100.477	102.769	100.079	2.90855	2.90624	8.9023e+06	8.88467e+06	9.26322e+06	9.43227e+06	94.3813	94.1944	98.2077	95.5945	2.26506	2.36944
125	Mepanipyrim	LC	1.19847e+06	1.16991e+06	1.1945e+06	1.17563e+06	101.943	99.5132	101.605	101.02	1.31607	1.30278	1.10114e+06	1.15353e+06	1.22245e+06	1.165e+06	94.5185	99.0153	104.931	99.4881	5.22214	5.249	1.04699e+06	1.03646e+06	1.08969e+06	1.17462e+06	89.1343	88.238	92.7693	90.0472	2.39966	2.66489
126	Metaflumizone	LC	2.18195e+06	2.17128e+06	2.02367e+06	2.06698e+06	105.562	105.046	97.9048	102.838	4.27968	4.16159	2.079e+06	2.08776e+06	2.06958e+06	1.97229e+06	105.41	105.855	104.933	105.399	0.461138	0.437516	1.95393e+06	1.95593e+06	2.12427e+06	1.99385e+06	97.9977	98.098	106.541	100.879	4.90395	4.86122
127	Metalaxyl	GC	93644.8	97532	98592.5	100209	93.4492	97.3283	98.3866	96.3881	2.59952	2.69693	101979	101079	102884	124741	81.752	81.0305	82.4775	81.7533	0.723515	0.884998	109221	112256	111871	140888	77.5229	79.6774	79.404	78.8681	1.17299	1.48728
128	Metaldehyde	LC	103885	110856	99829.9	86108.8	120.644	128.739	115.935	121.773	6.47629	5.31835	88989.9	103089	117935	80108.2	111.087	128.688	147.219	128.998	18.0681	14.0065	91121	83577.7	111313	89161.6	102.198	93.7374	124.844	106.926	16.0833	15.0415
129	Metconazole	LC	3.59981e+06	3.65151e+06	3.58148e+06	3.9152e+06	91.9444	93.2648	91.4761	92.2285	0.927528	1.00568	3.68578e+06	3.69765e+06	3.66031e+06	3.78967e+06	97.2584	97.5718	96.5863	97.1388	0.503509	0.51834	3.58021e+06	3.57619e+06	3.82092e+06	3.86826e+06	92.5535	92.4496	98.7761	94.5931	3.62296	3.83005
130	Methamidophos	LC	1.32559e+06	1.37236e+06	1.34398e+06	1.96659e+06	67.4054	69.784	68.3406	68.51	1.19829	1.74907	1.38996e+06	1.40103e+06	1.45174e+06	1.94288e+06	71.5413	72.1112	74.7209	72.7911	1.69539	2.32912	1.48178e+06	1.51387e+06	1.55354e+06	1.92646e+06	76.9173	78.5828	80.6421	78.7141	1.86586	2.37042
131	Methidathion	LC	4.08007e+06	4.17553e+06	4.06646e+06	3.94057e+06	103.54	105.963	103.195	104.233	1.5083	1.44706	3.97682e+06	3.86573e+06	3.94167e+06	3.83058e+06	103.818	100.918	102.9	102.545	1.4823	1.44551	3.75783e+06	3.63739e+06	3.92923e+06	3.8808e+06	96.8313	93.7278	101.248	97.269	3.77909	3.88519
132	Methiocarb	LC	3.38762e+06	3.44964e+06	3.24974e+06	3.21747e+06	105.288	107.216	101.003	104.502	3.18024	3.04323	3.12087e+06	3.23488e+06	3.47225e+06	3.17702e+06	98.2325	101.821	109.293	103.115	5.6426	5.47212	3.05448e+06	3.20551e+06	3.21114e+06	3.23275e+06	94.4854	99.1573	99.3312	97.658	2.74893	2.81486
133	Methiocarb sulfone	LC	883429	870727	907987	845503	104.486	102.983	107.39	104.953	2.24032	2.13459	876653	850177	896939	845246	103.716	100.583	106.116	103.472	2.77429	2.68121	826046	866402	867466	839550	98.3915	103.198	103.325	101.638	2.81258	2.76724
134	Methiocarb sulfoxide	LC	1.64743e+06	1.67565e+06	1.61323e+06	1.86255e+06	88.4504	89.9655	86.6138	88.3432	1.67841	1.89988	1.60304e+06	1.77178e+06	1.76614e+06	1.75483e+06	91.3503	100.966	100.644	97.6535	5.46116	5.59238	1.63496e+06	1.60048e+06	1.67737e+06	1.80532e+06	90.5636	88.6538	92.9127	90.71	2.13324	2.35171
135	Methomyl	LC	2.25837e+06	2.15914e+06	2.22959e+06	2.23819e+06	100.902	96.4684	99.6161	98.9954	2.28095	2.30409	2.07935e+06	2.09716e+06	2.25584e+06	2.20604e+06	94.2573	95.0646	102.257	97.1931	4.40441	4.53161	2.02932e+06	2.09361e+06	2.18364e+06	2.21195e+06	91.7433	94.65	98.7199	95.0377	3.50442	3.6874
136	Methomyl oxime	LC	151031	141190	130426	146378	103.179	96.4558	89.1021	96.2457	7.04085	7.3155	145863	162826	137665	155874	93.5774	104.46	88.3178	95.4518	8.23275	8.62504	143267	136487	124514	163456	87.6486	83.501	76.1759	82.4418	5.80921	7.04643
137	Methoxyfenozide	LC	8.02272e+06	8.03724e+06	7.8789e+06	7.60046e+06	105.556	105.747	103.664	104.989	1.15161	1.09689	7.79119e+06	7.86969e+06	7.93962e+06	7.57608e+06	102.839	103.875	104.799	103.838	0.980162	0.943936	7.32796e+06	7.24855e+06	7.80927e+06	7.57707e+06	96.7123	95.6643	103.064	98.4804	4.0044	4.0662
138	Metrafenone	LC	4.13679e+06	4.3721e+06	4.18477e+06	4.37053e+06	94.6519	100.036	95.7497	96.8125	2.84502	2.93868	4.15718e+06	4.22805e+06	4.34443e+06	3.93652e+06	105.605	107.406	110.362	107.791	2.40163	2.22804	4.06063e+06	4.0794e+06	4.36928e+06	3.88255e+06	104.587	105.07	112.536	107.398	4.45685	4.14986
139	Mevinphos (phosdrin) (two isomers)	LC	2.36179e+06	2.48024e+06	2.43469e+06	2.40356e+06	98.262	103.19	101.295	100.916	2.48582	2.46326	2.35482e+06	2.33479e+06	2.45472e+06	2.30288e+06	102.256	101.385	106.593	103.411	2.7898	2.69777	2.32254e+06	2.31475e+06	2.38802e+06	2.39842e+06	96.8363	96.5114	99.5663	97.638	1.67786	1.71845
140	Monocrotophos	LC	1.99176e+06	2.01735e+06	2.04992e+06	2.95379e+06	67.4308	68.2972	69.3997	68.3759	0.98677	1.44315	2.14705e+06	2.23025e+06	2.28771e+06	2.84554e+06	75.4533	78.3772	80.3964	78.0756	2.48531	3.18321	2.30563e+06	2.25785e+06	2.46624e+06	2.83537e+06	81.3165	79.6314	86.9811	82.643	3.85025	4.65889
141	Myclobutanil	LC	1.33929e+06	1.32153e+06	1.23666e+06	1.19887e+06	111.712	110.231	103.152	108.365	4.57508	4.22191	1.20894e+06	1.32076e+06	1.32657e+06	1.25365e+06	96.434	105.354	105.817	102.535	5.28862	5.15787	1.24304e+06	1.36513e+06	1.29362e+06	1.26523e+06	98.2466	107.896	102.244	102.796	4.84826	4.71641
142	N,N-Dimethyl-N'-p-tolylsulphamide (DMST,metabolite of tolyfluanid)	LC	1.84347e+06	1.83157e+06	1.72601e+06	1.61272e+06	114.308	113.57	107.025	111.634	4.00924	3.5914	1.72175e+06	1.74626e+06	1.78284e+06	1.66694e+06	103.288	104.758	106.953	105	1.84423	1.75642	1.67571e+06	1.71896e+06	1.71467e+06	1.63471e+06	102.508	105.154	104.891	104.184	1.45789	1.39934
143	N,N-dimethylformamidine (DMF, metabolite of amitraz)	LC	355890	351793	365359	264306	134.651	133.101	138.233	135.328	2.63259	1.94534	345136	327954	357389	274825	125.584	119.332	130.042	124.986	5.38023	4.30467	351190	353309	345640	280322	125.281	126.037	123.301	124.873	1.41271	1.13132
144	Nuarimol	LC	200574	212732	200582	199913	100.33	106.412	100.335	102.359	3.51005	3.42916	215860	221478	211781	209194	103.187	105.872	101.237	103.432	2.32748	2.25025	180924	184739	217827	195406	92.5888	94.5412	111.474	99.5347	10.3857	10.4343
145	Ofurace	LC	1.25093e+06	1.20027e+06	1.19734e+06	1.16624e+06	107.262	102.918	102.667	104.282	2.58333	2.47724	1.1868e+06	1.12921e+06	1.20348e+06	1.12313e+06	105.669	100.542	107.155	104.455	3.46969	3.3217	1.0831e+06	1.05577e+06	1.17492e+06	1.10815e+06	97.7391	95.2731	106.025	99.6789	5.63218	5.65032
146	Omethoate	LC	1.15131e+06	1.25171e+06	1.23165e+06	1.76464e+06	65.2435	70.9328	69.796	68.6574	3.01066	4.38504	1.26346e+06	1.27871e+06	1.3099e+06	1.78043e+06	70.9635	71.8201	73.5723	72.1186	1.32974	1.84382	1.4332e+06	1.38463e+06	1.43543e+06	1.79836e+06	79.695	76.9942	79.8186	78.8359	1.59621	2.02472
147	Oxadixyl	LC	4.34681e+06	4.25043e+06	4.17202e+06	4.33353e+06	100.307	98.0824	96.2732	98.2207	2.02026	2.05686	4.10729e+06	4.10863e+06	4.30082e+06	4.22974e+06	97.105	97.1368	101.681	98.6407	2.63256	2.66883	4.11771e+06	4.06464e+06	4.059e+06	4.28334e+06	96.1333	94.8943	94.7626	95.2634	0.756188	0.793787
148	Oxamyl	LC	3.90274e+06	3.97257e+06	3.90407e+06	4.32498e+06	90.2372	91.8518	90.2679	90.7856	0.923475	1.0172	3.70196e+06	3.84695e+06	3.99369e+06	4.30475e+06	85.997	89.3651	92.7741	89.3787	3.38854	3.79122	3.83364e+06	3.84901e+06	3.92743e+06	4.36826e+06	87.7614	88.1132	89.9085	88.5944	1.15157	1.29982
149	Oxamyl oxime	LC	1.44735e+06	1.45025e+06	1.47157e+06	1.57205e+06	92.0673	92.2523	93.6081	92.6426	0.841268	0.908079	1.41936e+06	1.47685e+06	1.49288e+06	1.57802e+06	89.9455	93.5889	94.6046	92.713	2.44996	2.64253	1.3275e+06	1.36609e+06	1.38297e+06	1.51604e+06	87.5639	90.1089	91.2223	89.6317	1.87528	2.09221
150	Oxyfluorfen	GC	54982.6	58848	56791.6	38314.7	143.503	153.591	148.224	148.439	5.04778	3.40057	63652.5	59956.3	59501	44538.9	142.914	134.616	133.593	137.041	5.11206	3.73031	60320.1	51062	53911.2	47078.6	128.126	108.461	114.513	117.034	10.0719	8.60597
151	Paclobutrazol	LC	2.12072e+06	1.97986e+06	2.11544e+06	2.02347e+06	104.806	97.8445	104.545	102.398	3.94599	3.85357	1.97427e+06	2.08049e+06	2.27576e+06	2.11273e+06	93.4464	98.4738	107.716	99.8789	7.23804	7.24682	1.93962e+06	2.02581e+06	2.14319e+06	2.13523e+06	90.8392	94.8756	100.373	95.3625	4.7855	5.01821
152	Paraoxon methyl	GC	6479.89	8249.76	9125.07	4622.42	140.184	178.472	197.409	172.022	29.1527	16.9471	6880.59	6676.13	6896.39	5064.5	135.859	131.822	136.171	134.618	2.42589	1.80206	4666.1	5696.15	5529.93	4467.17	104.453	127.512	123.791	118.585	12.3792	10.4391
153	Parathion ethyl	GC	27820.8	30971.8	32204.6	20702.9	134.381	149.601	155.556	146.513	10.9202	7.45342	32386.6	33146.4	31224	24679.3	131.229	134.308	126.519	130.685	3.92309	3.00193	28421.5	27869.6	27603.7	26708.1	106.416	104.349	103.354	104.706	1.56186	1.49166
154	Parathion methyl	GC	112947	122947	112762	78493.6	143.894	156.634	143.657	148.061	7.42454	5.0145	112855	106501	110543	87722.1	128.65	121.408	126.015	125.357	3.66564	2.92415	94383.3	86882.8	89014.5	85024	111.008	102.186	104.693	105.962	4.54566	4.28987
155	Penconazole	LC	1.70095e+06	1.77829e+06	1.7716e+06	1.70866e+06	99.5487	104.075	103.683	102.436	2.50794	2.4483	1.65443e+06	1.66251e+06	1.66955e+06	1.70697e+06	96.9219	97.3954	97.808	97.3751	0.443378	0.45533	1.5924e+06	1.64813e+06	1.7674e+06	1.68972e+06	94.2402	97.5388	104.597	98.7919	5.29079	5.35549
156	Pencycuron	LC	6.30193e+06	6.2576e+06	6.2667e+06	6.16608e+06	102.203	101.484	101.632	101.773	0.379723	0.373108	5.99886e+06	6.05915e+06	6.33376e+06	6.05602e+06	99.0562	100.052	104.586	101.231	2.94776	2.9119	5.68179e+06	5.76593e+06	6.15439e+06	6.14181e+06	92.5101	93.8799	100.205	95.5316	4.10462	4.29661
157	Pendimethalin	LC	476315	519058	487192	448470	106.209	115.74	108.634	110.194	4.95328	4.49504	464871	494948	523680	472619	98.3607	104.725	110.804	104.63	6.22216	5.94684	446810	430944	427192	443370	100.776	97.1975	96.3512	98.1082	2.34878	2.39407
158	Permethrin (two isomers)	GC	241358	334473	295814	214114	112.724	156.212	138.157	135.698	21.8483	16.1007	311706	304566	289284	274928	113.377	110.78	105.222	109.793	4.16635	3.79472	315760	341193	320896	331241	95.3264	103.005	96.8769	98.4026	4.06013	4.12604
159	Phosalone	LC	2.45124e+06	2.49233e+06	2.49801e+06	2.22958e+06	109.942	111.785	112.039	111.255	1.14475	1.02894	2.29312e+06	2.30826e+06	2.38957e+06	2.24888e+06	101.967	102.641	106.256	103.621	2.30645	2.22585	2.19624e+06	2.24757e+06	2.26693e+06	2.23074e+06	98.4534	100.754	101.622	100.277	1.63747	1.63295
160	Phosmet	LC	3.4237e+06	3.30282e+06	3.41346e+06	3.12888e+06	109.422	105.559	109.095	108.026	2.14226	1.9831	3.19411e+06	3.20352e+06	3.26971e+06	3.06495e+06	104.214	104.521	106.681	105.139	1.34413	1.27844	3.01571e+06	3.17292e+06	3.15883e+06	3.0522e+06	98.8044	103.955	103.493	102.084	2.84989	2.7917
161	Phosmet oxon	LC	6.24282e+06	6.22919e+06	6.14586e+06	6.09781e+06	102.378	102.155	100.788	101.774	0.860755	0.845756	5.97348e+06	6.16439e+06	6.30576e+06	6.08673e+06	98.1393	101.276	103.598	101.005	2.73966	2.71241	5.73105e+06	5.90128e+06	6.08085e+06	6.04209e+06	94.8521	97.6695	100.642	97.7211	2.89504	2.96256
163	Pirimicarb	LC	3.56911e+06	3.74264e+06	3.84468e+06	1.00526e+07	35.5044	37.2306	38.2457	36.9936	1.38593	3.74639	5.17756e+06	5.41466e+06	5.4586e+06	1.00091e+07	51.7285	54.0974	54.5363	53.4541	1.51042	2.82563	7.28076e+06	7.26995e+06	7.55485e+06	1.00243e+07	72.6307	72.523	75.365	73.5062	1.61063	2.19115
164	Pirimiphos ethyl	LC	1.0086e+07	1.04523e+07	1.01425e+07	1.04447e+07	96.5657	100.073	97.107	97.9152	1.88807	1.92827	9.9128e+06	9.70436e+06	1.03032e+07	1.03316e+07	95.9462	93.9287	99.725	96.5333	2.94242	3.04809	9.16298e+06	9.17325e+06	9.49211e+06	1.03292e+07	88.7091	88.8086	91.8956	89.8044	1.81166	2.01734
165	Pirimiphos methyl	LC	2.51202e+06	2.61246e+06	2.50067e+06	2.67184e+06	94.0184	97.7777	93.5936	95.1299	2.30286	2.42076	2.47396e+06	2.44657e+06	2.53373e+06	2.61428e+06	94.6325	93.5848	96.919	95.0454	1.70503	1.79391	2.36384e+06	2.40201e+06	2.55013e+06	2.70003e+06	87.5488	88.9623	94.4484	90.3199	3.64465	4.03527
166	Prochloraz	LC	990254	1.06859e+06	1.05949e+06	1.50208e+06	65.9255	71.1408	70.5351	69.2005	2.85233	4.12183	1.18823e+06	1.19371e+06	1.19676e+06	1.50859e+06	78.7644	79.1277	79.33	79.074	0.286556	0.362389	1.29551e+06	1.31648e+06	1.30798e+06	1.53333e+06	84.4898	85.8578	85.3037	85.2171	0.688101	0.807468
167	Procymidone	GC	273402	285510	290378	300991	90.8341	94.8566	96.474	94.0549	2.90418	3.08775	283711	293931	294129	335765	84.4968	87.5405	87.5996	86.5457	1.77461	2.05049	292997	305302	308901	378153	77.4813	80.7352	81.6869	79.9678	2.20533	2.75778
168	Profenofos	LC	1.20945e+06	1.19936e+06	1.24928e+06	1.16455e+06	103.855	102.989	107.275	104.707	2.26636	2.16449	1.1888e+06	1.17464e+06	1.23594e+06	1.15569e+06	102.865	101.64	106.944	103.817	2.77685	2.67477	1.04287e+06	1.08747e+06	1.06861e+06	1.16253e+06	89.7072	93.5439	91.9218	91.7243	1.92596	2.09972
169	Propargite	LC	6.19588e+06	6.22663e+06	6.04356e+06	5.92228e+06	104.62	105.139	102.048	103.936	1.65527	1.59259	5.87293e+06	5.93155e+06	6.20781e+06	5.87389e+06	99.9835	100.982	105.685	102.217	3.04464	2.97862	5.55153e+06	5.5257e+06	5.72872e+06	5.87978e+06	94.4174	93.9781	97.4309	95.2754	1.87954	1.97274
170	Propiconazole	LC	769663	766494	729836	726080	106.002	105.566	100.517	104.029	3.04871	2.93064	797383	736828	804401	777438	102.565	94.7765	103.468	100.27	4.77893	4.76606	786615	696844	771286	785318	100.165	88.734	98.2132	95.7041	6.11472	6.38919
171	Propoxur	LC	3.98362e+06	3.91753e+06	3.76116e+06	3.6142e+06	110.221	108.393	104.066	107.56	3.16104	2.93886	3.6771e+06	3.66414e+06	3.73925e+06	3.55836e+06	103.337	102.973	105.084	103.798	1.12833	1.08704	3.42981e+06	3.49197e+06	3.68017e+06	3.55593e+06	96.4533	98.2012	103.494	99.3828	3.66598	3.68875
172	Propyzamide (pronamide)	LC	1.04776e+06	1.03904e+06	972473	984625	106.412	105.526	98.7658	103.568	4.18236	4.03828	1.01374e+06	1.03358e+06	996866	987867	102.619	104.628	100.911	102.719	1.86037	1.81112	1.0017e+06	938270	1.06902e+06	984275	101.77	95.326	108.609	101.902	6.6427	6.51872
173	Proquinazid	LC	1.53911e+06	1.58125e+06	1.50697e+06	1.58683e+06	96.9927	99.6486	94.9675	97.2029	2.34762	2.41517	1.43733e+06	1.52757e+06	1.4815e+06	1.48425e+06	96.8385	102.918	99.8142	99.857	3.0401	3.04446	1.40363e+06	1.37876e+06	1.46079e+06	1.47896e+06	94.9063	93.225	98.7716	95.6343	2.84407	2.9739
174	Prothioconazole-desthio	LC	1.02596e+06	1.1207e+06	985882	1.14367e+06	89.7075	97.992	86.2035	91.301	6.05361	6.63039	1.00846e+06	1.03917e+06	1.11525e+06	1.09716e+06	91.9162	94.7152	101.649	96.0936	5.01084	5.21454	1.05243e+06	998031	1.05148e+06	1.06531e+06	98.7908	93.6846	98.7021	97.0592	2.9228	3.01136
175	Prothiophos	GC	627786	670821	635424	772791	81.2361	86.8049	82.2245	83.4219	2.9712	3.56165	629924	665442	661516	806602	78.096	82.4994	82.0126	80.8694	2.41411	2.98519	632468	644556	672188	857533	73.7544	75.164	78.3863	75.7682	2.37433	3.13368
176	Pyraclostrobin	LC	6.60429e+06	6.58066e+06	6.69518e+06	6.09937e+06	108.278	107.891	109.768	108.646	0.991232	0.912352	6.28215e+06	6.28468e+06	6.40077e+06	6.02711e+06	104.231	104.273	106.2	104.902	1.12436	1.07182	5.95531e+06	5.99288e+06	6.15002e+06	6.155e+06	96.7556	97.3661	99.9192	98.0136	1.67823	1.71224
177	Pyrazophos	LC	2.05874e+06	2.07644e+06	2.06585e+06	1.84379e+06	111.658	112.618	112.044	112.107	0.482915	0.430763	2.12101e+06	2.09238e+06	2.09585e+06	1.81279e+06	117.003	115.423	115.614	116.013	0.86194	0.742965	1.94316e+06	2.065e+06	2.10376e+06	1.9006e+06	102.24	108.65	110.689	107.193	4.40922	4.11336
178	Pyridaben	LC	7.08622e+06	6.96462e+06	7.18726e+06	6.82465e+06	103.833	102.051	105.313	103.732	1.63344	1.57466	6.77253e+06	6.78478e+06	7.03538e+06	6.68113e+06	101.368	101.551	105.302	102.741	2.22041	2.16119	6.17604e+06	6.26802e+06	6.4621e+06	6.61036e+06	93.4297	94.8212	97.7571	95.336	2.20916	2.31724
179	Pyridaphenthion	LC	3.76554e+06	3.75465e+06	3.67353e+06	3.33715e+06	112.837	112.511	110.08	111.809	1.50654	1.34741	3.57086e+06	3.55511e+06	3.52443e+06	3.42601e+06	104.228	103.768	102.873	103.623	0.689242	0.665145	3.51676e+06	3.47339e+06	3.60707e+06	3.49486e+06	100.627	99.3858	103.211	101.074	1.95142	1.93068
180	Pyrimethanil	GC	312948	331665	327577	436333	71.7223	76.0119	75.075	74.2697	2.2553	3.03663	351896	355499	357184	508701	69.1755	69.8837	70.2149	69.758	0.531009	0.761216	399810	415037	432635	592158	67.5175	70.0889	73.0607	70.2223	2.77403	3.95035
181	Pyriproxifen	LC	5.75067e+06	5.96975e+06	6.0064e+06	5.98394e+06	96.1017	99.7629	100.375	98.7466	2.31095	2.34029	5.93896e+06	6.20049e+06	6.71704e+06	6.16316e+06	96.3623	100.606	108.987	101.985	6.42436	6.29932	5.04124e+06	5.26905e+06	5.47389e+06	5.88295e+06	85.6923	89.5649	93.0468	89.4347	3.67893	4.11354
182	Quinalphos	LC	1.63614e+06	1.48018e+06	1.53407e+06	1.38279e+06	118.321	107.043	110.94	112.101	5.72842	5.11003	1.41343e+06	1.46976e+06	1.46871e+06	1.41375e+06	99.9776	103.962	103.888	102.609	2.27922	2.22126	1.28164e+06	1.35938e+06	1.4271e+06	1.41364e+06	90.6624	96.162	100.952	95.9255	5.14893	5.36763
183	Quinoxyfen	LC	455100	443756	463069	874306	52.0527	50.7552	52.9641	51.924	1.11008	2.13789	487344	500017	569054	541119	90.0623	92.4042	105.163	95.8763	8.12688	8.47642	413287	379567	408792	480657	85.9838	78.9684	85.0486	83.3336	3.80917	4.571
184	Rotenone	LC	638047	583981	590656	581930	109.643	100.352	101.5	103.832	5.06553	4.87859	570352	583807	602008	596271	95.653	97.9095	100.962	98.1749	2.66443	2.71396	577611	607380	606181	622312	92.817	97.6006	97.4079	95.9418	2.70788	2.82241
185	Simazine	LC	489957	517708	537451	525184	93.2924	98.5766	102.336	98.0683	4.54304	4.63253	463038	508149	512943	516452	89.6575	98.3923	99.3206	95.7901	5.33125	5.56556	448776	454189	445202	520094	86.2873	87.3282	85.6003	86.4053	0.869983	1.00686
186	Spirodiclofen	LC	2.87042e+06	2.80123e+06	2.85261e+06	2.69602e+06	106.469	103.902	105.808	105.393	1.33265	1.26445	2.8252e+06	2.82469e+06	2.59848e+06	2.7162e+06	104.013	103.994	95.6658	101.224	4.8138	4.75558	2.68469e+06	2.63217e+06	2.78723e+06	2.71359e+06	98.9349	96.9995	102.714	99.5494	2.90631	2.91946
187	Spiromesifen	LC	993499	952855	998304	925656	107.329	102.938	107.848	106.039	2.69742	2.54381	957334	942506	981749	921550	103.883	102.274	106.532	104.23	2.15024	2.06298	848477	904451	914642	937326	90.5211	96.4927	97.58	94.8646	3.80066	4.00641
188	Spirotetramat	LC	1.35546e+06	1.31799e+06	1.34067e+06	1.21142e+06	111.89	108.797	110.669	110.452	1.55805	1.41061	1.3179e+06	1.45489e+06	1.34731e+06	1.24783e+06	105.615	116.593	107.972	110.06	5.77918	5.25091	1.40602e+06	1.38918e+06	1.52553e+06	1.28215e+06	109.661	108.347	118.982	112.33	5.79813	5.16168
189	Spirotetramat-enol	LC	543674	498152	496620	442193	122.95	112.655	112.309	115.971	6.04614	5.21349	497226	522352	420685	457187	108.758	114.254	92.0159	105.009	11.583	11.0305	556042	519645	541848	473687	117.386	109.702	114.389	113.826	3.87283	3.40242
190	Spiroxamine (two isomers)	GC	3.498e+06	3.52045e+06	3.62557e+06	9.04875e+06	38.6573	38.9054	40.067	39.2099	0.752587	1.91938	4.19632e+06	4.55028e+06	4.66677e+06	8.97726e+06	46.7439	50.6868	51.9844	49.805	2.72923	5.47982	5.65791e+06	5.58525e+06	5.64572e+06	8.93281e+06	63.3385	62.5252	63.2021	63.0219	0.43558	0.691156
191	Tebuconazole	LC	2.05179e+06	2.09475e+06	1.99587e+06	2.21526e+06	92.6207	94.56	90.0964	92.4257	2.23816	2.42158	2.05263e+06	1.93358e+06	2.14447e+06	2.18679e+06	93.865	88.421	98.0649	93.4503	4.8353	5.1742	2.07789e+06	2.09999e+06	2.08611e+06	2.21167e+06	93.9512	94.9507	94.3228	94.4082	0.505154	0.535074
192	Tebufenocide	LC	6.76184e+06	7.08658e+06	6.79938e+06	6.32906e+06	106.838	111.969	107.431	108.746	2.80683	2.58109	6.5508e+06	6.69846e+06	6.82424e+06	6.29609e+06	104.046	106.391	108.389	106.275	2.17378	2.04543	6.16332e+06	5.99971e+06	6.45879e+06	6.27423e+06	98.2323	95.6248	102.942	98.9329	3.7084	3.7484
193	Tebufenpyrad	LC	1.08954e+06	1.01551e+06	962994	945524	115.232	107.402	101.848	108.161	6.72412	6.21679	973415	939811	1.01399e+06	968873	100.469	97.0005	104.656	100.709	3.83352	3.80655	934657	869297	925723	972903	96.0688	89.3508	95.1506	93.5234	3.64263	3.89488
194	Teflubenzuron	GC	112732	114405	115159	118295	95.2976	96.7114	97.3495	96.4529	1.05009	1.08871	100237	116068	102762	110209	90.9525	105.317	93.2431	96.5041	7.71732	7.99689	97699.1	88115.6	107472	109787	88.99	80.2608	97.8921	89.0476	8.81581	9.90011
195	Tefluthrin	GC	1.00146e+06	1.04374e+06	1.0265e+06	1.14103e+06	87.7679	91.4735	89.9624	89.7346	1.86327	2.07642	1.01754e+06	1.03454e+06	1.07041e+06	1.27203e+06	79.9939	81.3298	84.1496	81.8244	2.12154	2.5928	1.11165e+06	1.11206e+06	1.16711e+06	1.43187e+06	77.6365	77.6648	81.5096	78.9369	2.22801	2.82252
196	Telodrin (isobenzan)	GC	69919.2	76139.8	68157.6	90699	77.0893	83.9478	75.1471	78.728	4.62355	5.87281	68236.1	70930.6	70335.2	92248.9	73.9696	76.8904	76.245	75.7017	1.53435	2.02683	66614.9	68196.5	69448.7	93984.7	70.8785	72.5613	73.8936	72.4445	1.51094	2.08565
197	Terbufos	GC	136155	146224	141130	151642	89.7866	96.427	93.0679	93.0938	3.32029	3.56661	142805	140594	145234	170626	83.6947	82.3991	85.1182	83.7373	1.36007	1.62421	149413	153099	157128	181201	82.4574	84.4911	86.7148	84.5544	2.12939	2.51836
198	Terbuthylazine	LC	4.41185e+06	4.33204e+06	4.20394e+06	4.26991e+06	103.324	101.455	98.4549	101.078	2.45641	2.43021	4.16856e+06	4.07827e+06	4.35347e+06	4.18727e+06	99.5532	97.3968	103.969	100.306	3.35025	3.34001	3.89471e+06	3.87013e+06	3.98995e+06	4.11701e+06	94.6004	94.0035	96.9139	95.1726	1.53725	1.61523
199	Tetrachlorvinphos	LC	1.71641e+06	1.70423e+06	1.65809e+06	1.65297e+06	103.838	103.101	100.31	102.416	1.86094	1.81704	1.59292e+06	1.68369e+06	1.75978e+06	1.58101e+06	100.753	106.495	111.307	106.185	5.28376	4.97599	1.60625e+06	1.60983e+06	1.61968e+06	1.59603e+06	100.641	100.865	101.482	100.996	0.435733	0.431437
200	Tetraconazole	LC	820925	870331	816621	802429	102.305	108.462	101.769	104.179	3.71933	3.57014	820020	849262	792572	807564	101.542	105.163	98.1435	101.616	3.51052	3.45467	733533	756551	812825	795979	92.1547	95.0465	102.116	96.4392	5.12473	5.31395
201	Tetradifon	GC	227585	250173	242077	290897	78.2355	86.0006	83.2174	82.4845	3.93411	4.76951	238923	242768	228711	306393	77.9792	79.2342	74.6462	77.2866	2.37115	3.068	235967	238415	245799	311537	75.7431	76.5287	78.8988	77.0569	1.64286	2.13201
202	Tetramethrin	GC	306332	375613	359443	286540	106.907	131.085	125.442	121.145	12.6492	10.4414	370387	382446	338616	357473	103.613	106.986	94.7248	101.774	6.33386	6.22342	368755	368847	377180	366436	100.633	100.658	102.932	101.408	1.32023	1.3019
203	Thiacloprid	LC	2.60203e+06	2.60775e+06	2.55944e+06	2.56832e+06	101.312	101.535	99.654	100.834	1.02785	1.01935	2.49675e+06	2.60029e+06	2.65954e+06	2.57041e+06	97.1341	101.162	103.467	100.588	3.20543	3.18669	2.49152e+06	2.57144e+06	2.56258e+06	2.59717e+06	95.9323	99.0093	98.6682	97.8699	1.68669	1.7234
204	Thiamethoxam	LC	1.44911e+06	1.58832e+06	1.42505e+06	1.59588e+06	90.8033	99.5259	89.2953	93.2082	5.52304	5.92549	1.48352e+06	1.39531e+06	1.45254e+06	1.49979e+06	98.915	93.034	96.8498	96.2663	2.98365	3.09937	1.43945e+06	1.38342e+06	1.405e+06	1.61276e+06	89.2541	85.7799	87.118	87.384	1.7523	2.00529
205	Thiodicarb	LC	3.29123e+06	3.29034e+06	3.28016e+06	3.94535e+06	83.4204	83.3979	83.1399	83.3194	0.155866	0.187071	3.20936e+06	3.20788e+06	3.42123e+06	3.91022e+06	82.0762	82.0384	87.4946	83.8697	3.13928	3.74304	3.18198e+06	3.21402e+06	3.32291e+06	4.00307e+06	79.4885	80.2888	83.009	80.9288	1.84544	2.28033
206	Tolclofos methyl	GC	347179	343471	349849	390090	88.9999	88.0492	89.6841	88.911	0.821065	0.923468	339552	334786	343213	407361	83.354	82.1841	84.2528	83.2636	1.03729	1.24578	334593	347579	352134	414991	80.6266	83.7557	84.8533	83.0785	2.19324	2.63996
207	Tolylfluanid	GC	226127	230415	216728	194605	116.198	118.401	111.368	115.322	3.59754	3.11955	223841	221237	217746	236301	94.7267	93.6248	92.1474	93.4996	1.29422	1.38419	211937	197039	204649	260114	81.4785	75.7511	78.6769	78.6355	2.86392	3.64202
208	Triadimefon	LC	1.24836e+06	1.25112e+06	1.25797e+06	1.18084e+06	105.718	105.952	106.532	106.067	0.419237	0.395256	1.25196e+06	1.23195e+06	1.292e+06	1.18434e+06	105.709	104.02	109.09	106.273	2.58185	2.42945	1.23321e+06	1.26355e+06	1.26273e+06	1.26508e+06	97.4809	99.8789	99.8146	99.0581	1.36629	1.37928
209	Triadimenol	LC	730883	800312	778154	784940	93.1133	101.958	99.1356	98.0691	4.51797	4.60693	751782	765903	736058	761410	98.7356	100.59	96.6704	98.6654	1.96082	1.98735	792329	725317	781722	757410	104.61	95.7627	103.21	101.194	4.75568	4.69956
210	Triazophos (hostathion)	LC	8.70487e+06	8.79595e+06	8.42766e+06	7.99165e+06	108.925	110.064	105.456	108.148	2.40034	2.21949	8.41664e+06	8.2201e+06	8.58336e+06	8.00122e+06	105.192	102.736	107.276	105.068	2.27255	2.16293	7.62645e+06	7.94748e+06	8.40903e+06	7.87022e+06	96.9026	100.982	106.846	101.577	4.99843	4.92084
211	Trichlorfon	LC	172157	178890	197830	197618	87.1163	90.5233	100.108	92.5824	6.73598	7.27566	146579	166621	152423	186297	78.6802	89.4382	81.8168	83.3118	5.5326	6.64084	185559	187681	164536	183997	100.849	102.002	89.4231	97.4248	6.95364	7.13745
212	Trifloxystrobin	LC	7.20599e+06	7.34213e+06	7.42559e+06	6.97286e+06	103.343	105.296	106.493	105.044	1.58969	1.51336	6.96995e+06	7.21616e+06	7.28043e+06	6.93512e+06	100.502	104.052	104.979	103.178	2.36311	2.29032	6.51779e+06	6.82784e+06	6.8186e+06	6.91185e+06	94.2988	98.7846	98.6509	97.2448	2.55211	2.62442
213	Triflumizole	LC	3.33538e+06	3.37329e+06	3.30199e+06	4.56331e+06	73.0913	73.922	72.3596	73.1243	0.78174	1.06906	3.65175e+06	3.66788e+06	3.79041e+06	4.46806e+06	81.7302	82.091	84.8335	82.8849	1.69717	2.04762	3.76672e+06	3.74e+06	3.96383e+06	4.50517e+06	83.6088	83.0157	87.984	84.8695	2.71348	3.19724
214	Triflumuron	LC	784140	787267	727484	718249	109.174	109.609	101.286	106.69	4.68488	4.39113	714555	746655	757278	724603	98.6134	103.043	104.509	102.055	3.06963	3.0078	659365	736130	726761	704364	93.6114	104.51	103.18	100.434	5.94557	5.91989
215	Trifluralin	GC	104444	99926.6	95038.8	71302.2	146.481	140.145	133.29	139.972	6.59709	4.71314	92551.6	90088.8	92934.3	75327.2	122.866	119.597	123.374	121.946	2.05006	1.68112	87360.1	84746.4	89467.6	79091.3	110.455	107.15	113.119	110.241	2.99036	2.71255
216	Triticonazole	LC	420644	438883	390378	454016	92.6496	96.6668	85.9833	91.7666	5.39623	5.88038	427142	400763	441244	465689	91.7226	86.0581	94.751	90.8439	4.41253	4.85726	437520	435756	405803	435491	100.466	100.061	93.1828	97.9031	4.09288	4.18054
217	Vinclozolin	GC	148778	155292	153164	170034	87.4989	91.33	90.0785	89.6358	1.95353	2.17941	154852	154777	161676	192856	80.2941	80.2552	83.8328	81.4607	2.05442	2.52198	163427	168140	174559	208677	78.3158	80.5743	83.6502	80.8467	2.67761	3.31196
218	Zoxamide	LC	2.14281e+06	2.14456e+06	2.12618e+06	1.97279e+06	108.619	108.707	107.775	108.367	0.51443	0.474711	2.10137e+06	2.01265e+06	2.15879e+06	1.95313e+06	107.59	103.047	110.529	107.056	3.76955	3.52111	1.89251e+06	1.91997e+06	2.03031e+06	1.94179e+06	97.4621	98.8766	104.559	100.299	3.75625	3.74505
