# Supplementary material for: Supporting dataset on the optimization and validation of a QuEChERS-based method for the determination of 218 pesticide residues in clay loam soil
Source: Data Brief. 2020 Oct 9;33:106393. doi: 10.1016/j.dib.2020.106393 (PMC7596106; doi:10.1016/j.dib.2020.106393)
Supplement: Supplementary file 1 [file mmc1.zip › Figure 4 raw data.xlsx]

## Sheet: Moisture
Nº	Compound	Technique	0% H2O a	0% H2O b	0% H2O c	Standard in Mx 0% H2O	Rec 0% H2O a	Rec 0% H2O b	Rec 0% H2O c	Average	SD	RSD (%)	10% H2O a	10% H2O b	10% H2O c	Standard in Mx 10% H2O	Rec 10% H2O a	Rec 10% H2O b	Rec 10% H2O c	Average	SD	RSD (%)	20% H2O a	20% H2O b	20% H2O c	Standard in Mx 20% H2O	Rec 20% H2O a	Rec 20% H2O b	Rec 20% H2O c	Average	SD	RSD (%)	30% H2O a	30% H2O b	30% H2O c	Standard in Mx 30% H2O	Rec 30% H2O a	Rec 30% H2O b	Rec 30% H2O c	Average	SD	RSD (%)	40% H2O a	40% H2O b	40% H2O c	Standard in Mx 40% H2O	Rec 40% H2O a	Rec 40% H2O b	Rec 40% H2O c
1	4,4'-Dichlorobenzophenone (metabolite of dicofol)	GC	153339	163554	140505	128256	119.557	127.522	109.55	118.877	9.00491	7.57501	160211	159293	163496	109495	146.318	145.48	149.318	147.039	2.01807	1.37248	203066	211721	197063	136168	149.13	155.485	144.721	149.779	5.41155	3.61303	172294	170424	180481	123908	139.05	137.54	145.657	140.749	4.31692	3.0671	168286	167066	181031	109789	153.282	152.171	164.89
2	4,4'-Dicofol	GC	968956	877257	863352	631220	153.505	138.978	136.775	143.086	9.0902	6.35296	1.02484e+06	943283	978026	634949	161.405	148.561	154.032	154.666	6.44582	4.16757	1.15084e+06	1.10951e+06	1.28028e+06	828619	138.887	133.899	154.507	142.431	10.7516	7.54864	1.07687e+06	1.00669e+06	1.02021e+06	736882	146.139	136.614	138.449	140.401	5.05341	3.59927	984073	956483	960540	657050	149.771	145.572	146.19
3	Abamectine	LC	9911.23	9379.31	8503.84	12377.3	80.0761	75.7785	68.7053	74.8533	5.74157	7.67043	9751.87	8279.09	10624	9697.8	100.558	85.3708	109.551	98.493	12.2214	12.4084	8555.51	11724.1	10405.6	11625.5	73.5926	100.848	89.5067	87.9826	13.6917	15.5618	6233.63	10027.2	11441.4	9964.19	62.5604	100.633	114.825	92.6728	27.0264	29.1632	11856.7	12320	12806.3	13065.4	90.7486	94.2944	98.0163
4	Acephate	LC	1.1081e+06	1.09528e+06	1.05256e+06	1.50462e+06	73.6467	72.7946	69.9551	72.1321	1.93292	2.67969	985356	961472	1.07436e+06	1.38562e+06	71.1131	69.3893	77.5367	72.6797	4.2937	5.9077	1.17381e+06	1.1507e+06	1.12106e+06	1.43102e+06	82.0257	80.4112	78.3401	80.259	1.84751	2.30194	1.18737e+06	1.30478e+06	1.18475e+06	1.43302e+06	82.8574	91.051	82.6748	85.5277	4.78414	5.59368	1.14633e+06	1.21085e+06	1.18451e+06	1.42865e+06	80.2382	84.7549	82.9108
5	Acetamiprid	LC	1.36259e+06	1.30266e+06	1.36421e+06	1.49128e+06	91.3706	87.352	91.4791	90.0672	2.35209	2.61149	1.1868e+06	1.23518e+06	1.33465e+06	1.40686e+06	84.3578	87.797	94.8676	89.0075	5.35845	6.02022	1.42626e+06	1.39617e+06	1.38763e+06	1.43629e+06	99.302	97.2067	96.6121	97.7069	1.413	1.44616	1.43615e+06	1.46761e+06	1.42816e+06	1.41978e+06	101.153	103.369	100.59	101.704	1.46892	1.44431	1.37418e+06	1.34146e+06	1.34933e+06	1.41297e+06	97.2547	94.9393	95.4961
6	Acrinathrin	LC	251239	227306	243553	137296	182.991	165.559	177.393	175.314	8.89996	5.07659	290315	233864	254457	142153	204.227	164.516	179.002	182.582	20.0964	11.0068	313207	304116	339870	204481	153.172	148.726	166.211	156.036	9.08755	5.82401	297191	257580	264070	173334	171.456	148.603	152.347	157.469	12.2569	7.7837	274784	258309	250515	149904	183.307	172.317	167.117
7	Aldicarb	LC	967325	895393	918769	1.11967e+06	86.394	79.9696	82.0573	82.8069	3.27714	3.95757	869866	863273	951837	1.01119e+06	86.0237	85.3717	94.13	88.5085	4.87931	5.51282	947054	901644	943118	992486	95.4224	90.847	95.0258	93.765	2.53489	2.70345	906545	995013	979009	1.02254e+06	88.6564	97.3081	95.743	93.9025	4.61018	4.90954	906019	922148	911883	1.0233e+06	88.5393	90.1156	89.1124
8	Aldicarb sulfone	LC	739815	671264	665195	818915	90.3408	81.9699	81.2288	84.5132	5.06047	5.98778	691291	656494	688056	742221	93.1382	88.4499	92.7023	91.4301	2.59015	2.83293	782337	695768	735475	762026	102.665	91.305	96.5157	96.8287	5.68667	5.87291	700051	747045	709000	749303	93.427	99.6986	94.6212	95.9156	3.33018	3.47199	696746	702444	710495	751701	92.6891	93.4472	94.5183
9	Atrazine	LC	2.16336e+06	2.15469e+06	2.12006e+06	2.27363e+06	95.1501	94.7688	93.2457	94.3882	1.00765	1.06756	1.98389e+06	1.92789e+06	1.97982e+06	2.09775e+06	94.5724	91.9029	94.3782	93.6178	1.48833	1.58979	1.88857e+06	1.84754e+06	1.84043e+06	1.88785e+06	100.038	97.8648	97.4882	98.4636	1.37634	1.39782	2.07996e+06	2.12726e+06	2.09695e+06	2.16959e+06	95.8687	98.0485	96.6519	96.8564	1.10422	1.14006	2.00084e+06	2.03836e+06	1.98101e+06	2.05421e+06	97.4018	99.2285	96.4367
10	Azinphos methyl	LC	818924	789076	801669	895940	91.4039	88.0724	89.478	89.6515	1.67252	1.86558	716896	725891	801144	825122	86.8837	87.9738	97.0941	90.6505	5.60684	6.18512	543072	544499	504224	604873	89.7828	90.0187	83.3603	87.7206	3.77797	4.30682	805292	763195	756045	801297	100.499	95.245	94.3527	96.6988	3.32087	3.43424	746904	725887	725596	819702	91.119	88.555	88.5194
11	Azoxystrobin	LC	1.16542e+07	1.09681e+07	1.09726e+07	1.17938e+07	98.8161	92.9992	93.0368	94.9507	3.3476	3.52562	1.06471e+07	1.04205e+07	1.14377e+07	1.06769e+07	99.7206	97.5991	107.125	101.482	5.00144	4.92841	1.18561e+07	1.13352e+07	1.16856e+07	1.09601e+07	108.175	103.422	106.619	106.072	2.42314	2.28443	1.14045e+07	1.19899e+07	1.17375e+07	1.10815e+07	102.915	108.197	105.92	105.677	2.64944	2.5071	1.11683e+07	1.13076e+07	1.08535e+07	1.10475e+07	101.093	102.354	98.2436
12	Benalaxyl	LC	6.34976e+06	6.05972e+06	6.04501e+06	6.55932e+06	96.8051	92.3834	92.1591	93.7825	2.62001	2.79371	5.8858e+06	5.78122e+06	6.29515e+06	6.01922e+06	97.7834	96.0461	104.584	99.4712	4.51234	4.53632	6.67826e+06	6.56009e+06	6.37038e+06	6.22906e+06	107.211	105.314	102.269	104.932	2.49349	2.3763	6.23906e+06	6.35919e+06	6.49713e+06	6.08318e+06	102.562	104.537	106.805	104.635	2.12291	2.02887	6.15964e+06	6.03795e+06	6.0407e+06	6.09059e+06	101.134	99.1358	99.1809
13	Bendiocarb	LC	1.41202e+06	1.3815e+06	1.37222e+06	1.46872e+06	96.1397	94.0615	93.4295	94.5435	1.41795	1.49979	1.33143e+06	1.2518e+06	1.41944e+06	1.32091e+06	100.796	94.7678	107.459	101.008	6.34832	6.28499	1.39833e+06	1.32908e+06	1.36658e+06	1.30876e+06	106.844	101.553	104.418	104.271	2.64847	2.53998	1.40204e+06	1.45493e+06	1.42257e+06	1.4205e+06	98.7004	102.424	100.145	100.423	1.87702	1.86912	1.34362e+06	1.34432e+06	1.30862e+06	1.35774e+06	98.9604	99.0119	96.3829
14	Bifenthrin	GC	356918	325412	326580	219292	162.759	148.392	148.925	153.359	8.14539	5.31132	377762	329856	347506	223679	168.886	147.469	155.359	157.238	10.8314	6.88854	399053	401588	443915	294583	135.464	136.325	150.693	140.827	8.55489	6.07475	390811	354641	369326	271987	143.687	130.389	135.788	136.621	6.68825	4.89546	339930	339395	341275	223834	151.867	151.628	152.468
15	Bitertanol	LC	380079	389516	383621	358862	105.913	108.542	106.899	107.118	1.3283	1.24003	328152	330503	389350	343349	95.5737	96.2586	113.397	101.743	10.0987	9.92564	491742	438927	489644	406629	120.931	107.943	120.415	116.43	7.35456	6.31673	424847	454573	431795	350575	121.186	129.665	123.168	124.673	4.43555	3.55775	420273	420537	431982	380211	110.537	110.606	113.616
16	Boscalid (formely nicobifen)	GC	99979	84649	86248.9	40866.5	244.648	207.135	211.05	220.944	20.6207	9.33297	115377	94276.2	94544.9	43876.4	262.959	214.868	215.48	231.102	27.5907	11.9387	138678	138050	165195	72740.3	190.648	189.785	227.103	202.512	21.3006	10.5182	135281	113972	113368	58772.2	230.179	193.922	192.895	205.665	21.2359	10.3255	118978	101917	117754	48209.1	246.796	211.405	244.256
17	Bromopropylate	GC	376477	355233	365937	245166	153.56	144.895	149.261	149.239	4.33277	2.90325	429656	352212	394795	247240	173.781	142.458	159.681	158.64	15.6875	9.88876	420489	442871	481774	323532	129.968	136.886	148.911	138.588	9.58515	6.91627	434392	383407	379601	293824	147.841	130.489	129.193	135.841	10.4124	7.66509	371193	370815	361793	254468	145.87	145.721	142.176
18	Bromuconazole (two isomers)	LC	406284	359655	411468	427215	95.1007	84.1859	96.314	91.8668	6.67952	7.27087	332294	362748	379823	393383	84.471	92.2125	96.5531	91.0789	6.12028	6.71976	385543	394237	416658	381112	101.163	103.444	109.327	104.644	4.21247	4.02551	407672	383707	394967	408832	99.7163	93.8545	96.6086	96.7265	2.93273	3.03198	411181	380978	401736	400407	102.691	95.1476	100.332
19	Bupirimate	LC	1.56751e+06	1.50606e+06	1.47527e+06	1.83136e+06	85.5927	82.237	80.5555	82.7951	2.56455	3.09747	1.17139e+06	1.16167e+06	1.29772e+06	1.68199e+06	69.6435	69.0652	77.1538	71.9542	4.51229	6.27106	1.40461e+06	1.30988e+06	1.36832e+06	1.61674e+06	86.8791	81.0196	84.6344	84.1777	2.95633	3.51201	1.51327e+06	1.40763e+06	1.54284e+06	1.70844e+06	88.5762	82.3926	90.3068	87.0919	4.16066	4.77732	1.49508e+06	1.52252e+06	1.5415e+06	1.76252e+06	84.8262	86.3833	87.4598
20	Buprofezin	LC	3.44024e+06	3.30148e+06	3.51751e+06	4.03643e+06	85.2298	81.7922	87.1442	84.7221	2.71187	3.20091	2.96439e+06	2.9036e+06	3.20773e+06	3.73293e+06	79.4119	77.7834	85.9306	81.042	4.31131	5.31984	3.03919e+06	3.03916e+06	3.13178e+06	3.49226e+06	87.0264	87.0254	89.6776	87.9098	1.53096	1.74151	3.42324e+06	3.085e+06	3.32236e+06	3.71867e+06	92.0555	82.9597	89.3426	88.1193	4.66968	5.29927	3.34324e+06	3.30957e+06	3.51167e+06	3.77417e+06	88.582	87.6899	93.0448
21	Cadusafos (ebufos)	LC	3.16413e+06	3.16434e+06	3.13965e+06	3.40619e+06	92.8934	92.8995	92.1746	92.6559	0.416762	0.449795	2.82102e+06	2.81424e+06	3.08171e+06	3.21538e+06	87.7352	87.5246	95.8428	90.3675	4.74291	5.24847	2.92185e+06	2.85346e+06	2.92962e+06	3.04977e+06	95.8054	93.5632	96.0603	95.1429	1.37403	1.44418	3.07132e+06	3.00105e+06	3.13583e+06	3.15646e+06	97.303	95.0767	99.3465	97.242	2.13552	2.19609	2.91744e+06	3.10392e+06	2.9506e+06	3.28788e+06	88.7331	94.4049	89.7417
22	Carbaryl	LC	3.06451e+06	2.92714e+06	2.90232e+06	3.27443e+06	93.5893	89.394	88.6359	90.5397	2.66806	2.94684	2.65097e+06	2.74193e+06	2.78617e+06	2.96693e+06	89.3505	92.4164	93.9076	91.8915	2.32342	2.52844	3.00468e+06	2.83113e+06	2.79018e+06	2.96099e+06	101.476	95.6143	94.2314	97.1071	3.84589	3.96047	2.96495e+06	3.03415e+06	3.01179e+06	3.06996e+06	96.5793	98.8335	98.1051	97.8393	1.15035	1.17575	2.9233e+06	2.87968e+06	2.90856e+06	3.00102e+06	97.4104	95.9568	96.919
23	Carbofuran	LC	5.73214e+06	5.38185e+06	5.4634e+06	5.42383e+06	105.685	99.2261	100.73	101.88	3.37939	3.31703	5.18443e+06	5.07557e+06	5.59837e+06	5.01668e+06	103.344	101.174	111.595	105.371	5.49839	5.21812	4.97185e+06	4.80697e+06	4.87914e+06	4.89571e+06	101.555	98.1873	99.6615	99.8013	1.68829	1.69165	5.85707e+06	5.98665e+06	5.907e+06	5.26644e+06	111.215	113.675	112.163	112.351	1.24097	1.10455	5.76033e+06	5.59455e+06	5.65217e+06	5.50647e+06	104.61	101.599	102.646
24	Carbofuran-3-hydroxy	LC	2.07146e+06	1.96312e+06	1.98737e+06	2.18564e+06	94.776	89.8192	90.9289	91.8413	2.60132	2.8324	1.90257e+06	1.92059e+06	1.92488e+06	2.05194e+06	92.7203	93.5985	93.8075	93.3754	0.576898	0.617826	2.03018e+06	2.01048e+06	2.0431e+06	2.07036e+06	98.0593	97.1076	98.6834	97.9501	0.793512	0.810119	2.07949e+06	2.21557e+06	2.20315e+06	2.09184e+06	99.4097	105.915	105.321	103.549	3.59666	3.4734	1.99984e+06	1.97705e+06	2.04115e+06	2.0736e+06	96.4426	95.3435	98.4348
25	Chlorantraniliprole	LC	813602	792806	840527	917147	88.7102	86.4426	91.6458	88.9329	2.60873	2.93337	758240	758790	816038	841628	90.092	90.1575	96.9595	92.403	3.94618	4.27062	952868	874980	917182	897713	106.144	97.4677	102.169	101.927	4.34317	4.26107	875372	920402	830011	818481	106.951	112.453	101.409	106.937	5.52192	5.1637	810144	811993	856124	875363	92.5495	92.7608	97.8022
26	Chlorfenapyr	GC	79503.8	64634.4	68941.3	55979	142.024	115.462	123.156	126.881	13.6674	10.7719	77611.8	73226.8	71362.6	54862	141.467	133.475	130.077	135.006	5.8478	4.3315	91041.7	94419.8	93865.1	87953.8	103.511	107.352	106.721	105.861	2.05972	1.94568	79070.6	74761.2	75556.6	78985.5	100.108	94.6519	95.6589	96.8062	2.90329	2.99907	63251.9	65399.3	69537.2	60185.9	105.094	108.662	115.537
27	Chlorfenvinphos	LC	1.55069e+06	1.39922e+06	1.39377e+06	1.56068e+06	99.3599	89.6548	89.3056	92.7734	5.70673	6.15126	1.31089e+06	1.32189e+06	1.46534e+06	1.43006e+06	91.6674	92.4365	102.467	95.5238	6.02566	6.30802	1.39072e+06	1.31794e+06	1.30274e+06	1.39086e+06	99.9895	94.7569	93.6645	96.137	3.38084	3.51669	1.43398e+06	1.45974e+06	1.54408e+06	1.46902e+06	97.6151	99.3683	105.11	100.698	3.92017	3.89301	1.47952e+06	1.43512e+06	1.4012e+06	1.43514e+06	103.092	99.9988	97.6356
28	Chlorobenzilate	GC	1.00065e+06	895050	886154	655990	152.54	136.443	135.086	141.356	9.70897	6.86843	1.06241e+06	952296	1.01131e+06	655821	161.997	145.207	154.206	153.803	8.40254	5.46317	1.18369e+06	1.15818e+06	1.32719e+06	866363	136.627	133.683	153.191	141.167	10.5164	7.44959	1.09056e+06	1.02379e+06	1.05324e+06	763082	142.915	134.166	138.025	138.368	4.38488	3.16899	1.02931e+06	987228	996678	681281	151.084	144.908	146.295
29	Chlorpropham	GC	176290	161647	152388	134672	130.904	120.031	113.155	121.363	8.949	7.37374	174156	177695	173091	126364	137.821	140.621	136.978	138.473	1.90714	1.37726	188518	195000	192770	153765	122.601	126.817	125.367	124.928	2.14176	1.71439	178343	185531	180853	139689	127.671	132.817	129.468	129.985	2.61165	2.00919	168951	183382	186522	125506	134.616	146.114	148.616
30	Chlorpyrifos	GC	226012	204848	169548	149819	150.857	136.731	113.169	133.585	19.0402	14.2532	193420	183334	203235	152910	126.493	119.897	132.912	126.434	6.50783	5.14723	1.00115e+06	1.10913e+06	1.06636e+06	847401	118.144	130.886	125.839	124.956	6.41715	5.13551	215136	209586	217706	188693	114.014	111.073	115.376	113.488	2.19919	1.93783	202186	191496	203616	159160	127.033	120.316	127.932
31	Chlorpyrifos methyl	GC	113228	103405	96953.8	107314	105.511	96.357	90.346	97.4045	7.63641	7.83989	110994	116024	115958	105728	104.98	109.738	109.675	108.131	2.72888	2.52368	120314	130996	133351	143485	83.8511	91.2959	92.9372	89.3614	4.84209	5.41855	118198	113398	114108	120392	98.1773	94.1905	94.7801	95.716	2.15186	2.24817	103915	112112	110733	106902	97.2054	104.873	103.584
32	Chlorthal dimethyl	GC	753497	757028	672106	634015	118.845	119.402	106.008	114.752	7.57757	6.60344	777298	764516	772613	632817	122.831	120.812	122.091	121.911	1.02186	0.8382	808016	894305	851803	768654	105.121	116.347	110.817	110.762	5.61318	5.0678	808484	783442	801850	665105	121.557	117.792	120.56	119.97	1.95069	1.62598	798170	753795	802683	647684	123.235	116.383	123.931
33	Clofentezine	LC	838528	862404	870265	946952	88.5502	91.0716	91.9017	90.5078	1.74542	1.92848	812634	803393	805884	900973	90.1951	89.1695	89.446	89.6035	0.530674	0.592246	810184	737526	797190	819587	98.8527	89.9875	97.2673	95.3692	4.72758	4.95714	841178	828977	834259	882780	95.2873	93.9052	94.5035	94.5653	0.693141	0.732976	800581	769913	802437	885207	90.4399	86.9755	90.6497
34	Clothianidin	LC	361364	318942	319755	377448	95.7389	84.4997	84.715	88.3179	6.42774	7.27796	339392	292642	348208	346124	98.0549	84.5482	100.602	94.4017	8.62791	9.13957	349207	335535	338605	325268	107.36	103.156	104.1	104.872	2.20532	2.10286	344392	361957	333434	351531	97.9692	102.966	94.8519	98.5957	4.09318	4.15147	313979	351200	336142	363997	86.2587	96.4844	92.3476
35	Coumachlor	LC	1.88638e+06	1.97204e+06	1.89783e+06	2.08283e+06	90.568	94.6807	91.1175	92.1221	2.23281	2.42375	1.81536e+06	1.83056e+06	1.96427e+06	1.96762e+06	92.2617	93.0339	99.8296	95.0417	4.16436	4.38161	2.14871e+06	2.05154e+06	2.06926e+06	2.08855e+06	102.88	98.2281	99.0763	100.062	2.47772	2.4762	1.96534e+06	2.06473e+06	2.01282e+06	2.02415e+06	97.0948	102.005	99.4402	99.5133	2.45596	2.46797	1.96431e+06	1.96644e+06	2.01271e+06	2.07438e+06	94.6935	94.7963	97.027
36	Coumaphos	LC	1.37008e+06	1.32486e+06	1.39103e+06	1.40703e+06	97.3737	94.1601	98.8629	96.7989	2.40351	2.48299	1.28568e+06	1.20325e+06	1.38996e+06	1.2557e+06	102.387	95.8229	110.692	102.967	7.45149	7.23675	1.46333e+06	1.40062e+06	1.4683e+06	1.40439e+06	104.196	99.7316	104.551	102.826	2.68583	2.61201	1.40303e+06	1.44784e+06	1.42425e+06	1.38481e+06	101.316	104.551	102.848	102.905	1.6185	1.5728	1.38639e+06	1.30493e+06	1.34743e+06	1.33271e+06	104.028	97.9159	101.105
37	Cyazofamid	LC	2.31221e+06	2.22379e+06	2.08765e+06	2.32107e+06	99.6181	95.8086	89.9434	95.1234	4.8736	5.12345	1.98274e+06	2.00076e+06	2.30136e+06	2.22382e+06	89.1593	89.9697	103.487	94.2052	8.0481	8.54316	2.23209e+06	2.13286e+06	2.23617e+06	2.24919e+06	99.2394	94.8277	99.4211	97.8294	2.60115	2.65887	2.27811e+06	2.22963e+06	2.19372e+06	2.21174e+06	103.001	100.809	99.1854	100.998	1.91482	1.8959	2.10096e+06	2.11724e+06	2.08683e+06	2.14735e+06	97.8396	98.5975	97.1815
38	Cyflufenamid	LC	692311	681446	679182	771932	89.6855	88.2779	87.9847	88.6494	0.909191	1.0256	595375	629148	692005	734973	81.0064	85.6015	94.1539	86.9206	6.67227	7.67628	667057	599174	610048	681062	97.9437	87.9764	89.573	91.8311	5.35355	5.82979	721262	708305	652406	710921	101.455	99.6321	91.7691	97.6186	5.14712	5.27268	686390	676472	661249	719822	95.3556	93.9776	91.8629
39	Cyfluthrin (sum of four isomers)	GC	23626.4	19285.9	20070.3	12359.2	191.165	156.046	162.392	169.868	18.7153	11.0176	28035.1	20990.9	22865.7	13443.9	208.534	156.137	170.082	178.251	27.1368	15.224	30605.1	29475.3	34546.8	21760.1	140.648	135.456	158.762	144.955	12.2358	8.44105	30351.1	23437.1	25903.2	17142.7	177.049	136.717	151.103	154.957	20.4402	13.1909	26429.6	24333.9	24964.6	14491.3	182.383	167.921	172.273
40	Cyhalothrin (lambda isomer)	LC	633348	568574	688946	336935	187.973	168.749	204.474	187.065	17.88	9.55813	731554	561936	576380	352621	207.462	159.36	163.456	176.759	26.6681	15.0873	705677	723479	862953	529448	133.285	136.648	162.991	144.308	16.2671	11.2724	761742	618596	665458	449509	169.461	137.616	148.041	151.706	16.2357	10.7021	652640	618189	601381	342089	190.781	180.71	175.797
41	Cymoxanil	LC	1.44202e+06	1.3354e+06	1.34647e+06	1.47242e+06	97.9358	90.6943	91.446	93.3587	3.98165	4.26489	1.3276e+06	1.30766e+06	1.39624e+06	1.40953e+06	94.1879	92.7729	99.0576	95.3395	3.29681	3.45797	1.47284e+06	1.47767e+06	1.54178e+06	1.48859e+06	98.9421	99.2668	103.573	100.594	2.58529	2.57002	1.35902e+06	1.52954e+06	1.45715e+06	1.42439e+06	95.4113	107.382	102.3	101.698	6.00829	5.90797	1.36178e+06	1.39588e+06	1.38099e+06	1.4195e+06	95.9337	98.3358	97.2868
42	Cypermethrin (sum of four isomers)	GC	64003.3	48766.9	48995.4	46586.3	137.387	104.681	105.171	115.746	18.7427	16.193	70195.6	58863.4	66938.1	38528.4	182.192	152.779	173.737	169.569	15.1428	8.93016	94690.1	89493.2	92269.4	58091.5	163.002	154.056	158.835	158.631	4.47654	2.82199	72059	77496.5	63625.8	46335.5	155.516	167.251	137.315	153.361	15.0836	9.83538	73598.1	61743.2	73076	37373	196.928	165.208	195.531
43	Cyproconazole (two isomers)	LC	1.57324e+06	1.51919e+06	1.50932e+06	1.69397e+06	92.873	89.6824	89.0998	90.5517	2.03126	2.24321	1.40949e+06	1.44558e+06	1.61841e+06	1.63095e+06	86.4215	88.6343	99.2313	91.429	6.84693	7.4888	1.68785e+06	1.60879e+06	1.70702e+06	1.65076e+06	102.247	97.458	103.408	101.038	3.15401	3.12162	1.666e+06	1.7339e+06	1.66592e+06	1.63625e+06	101.818	105.968	101.813	103.2	2.39708	2.32276	1.61608e+06	1.61913e+06	1.64546e+06	1.68318e+06	96.0135	96.1945	97.7587
44	Cyprodinil	GC	224305	217875	193239	186458	120.298	116.849	103.637	113.595	8.79435	7.74187	216980	210433	215291	178161	121.789	118.114	120.841	120.248	1.90772	1.58649	295639	298507	282590	233129	126.813	128.044	121.216	125.358	3.6391	2.90297	237837	239188	245751	204737	116.167	116.827	120.033	117.676	2.06772	1.75713	232652	241824	229899	184863	125.851	130.813	124.362
45	Deltamethrin	GC	8211.87	7477.82	8618.33	3417.16	240.313	218.831	252.208	237.117	16.916	7.13403	15417	9235.52	7439.48	4813.79	320.267	191.855	154.545	222.223	86.9345	39.1204	10972.5	6832.02	10320.4	6913.78	158.706	98.8175	149.273	135.599	32.2006	23.747	11070.5	8812.1	12199.1	5864.17	188.783	150.27	208.028	182.36	29.4095	16.1271	7787.54	15326.6	10145.2	5818.07	133.851	263.431	174.374
46	Demeton-S-methyl	LC	2.57614e+06	2.41519e+06	2.36562e+06	3.21085e+06	80.2324	75.2198	73.6759	76.376	3.42775	4.48799	2.16945e+06	1.95221e+06	2.21091e+06	2.96599e+06	73.1442	65.82	74.5422	71.1688	4.68464	6.58243	2.29372e+06	2.29764e+06	2.27905e+06	2.95506e+06	77.6202	77.7529	77.1236	77.4989	0.331725	0.428039	2.11248e+06	2.02135e+06	2.08761e+06	2.95727e+06	71.4334	68.3519	70.5922	70.1258	1.5928	2.27134	2.00042e+06	1.9889e+06	1.961e+06	2.94785e+06	67.8603	67.4696	66.523
47	Demeton-S-methyl-sulfone (Dioxydemeton)	LC	1.559e+06	1.4413e+06	1.36416e+06	1.83135e+06	85.1284	78.7016	74.4893	79.4398	5.35786	6.74455	1.38217e+06	1.3453e+06	1.52377e+06	1.72944e+06	79.9199	77.7884	88.1079	81.9387	5.44791	6.64876	1.5432e+06	1.38504e+06	1.50361e+06	1.77469e+06	86.9558	78.044	84.7253	83.2417	4.63745	5.57107	1.67519e+06	1.77997e+06	1.64331e+06	1.80209e+06	92.9583	98.7727	91.1893	94.3068	3.96746	4.20698	1.59258e+06	1.58104e+06	1.60699e+06	1.76752e+06	90.1023	89.4495	90.9178
48	Diazinon	GC	146188	143379	133614	133087	109.844	107.733	100.396	105.991	4.95871	4.67842	152046	149979	147721	126602	120.097	118.465	116.681	118.415	1.70864	1.44293	171270	164872	171731	156183	109.66	105.563	109.955	108.393	2.45465	2.26459	163339	170411	167854	135026	120.969	126.206	124.313	123.829	2.65201	2.14166	155666	155756	163635	124735	124.797	124.87	131.186
49	Dichlofluanid	GC	106304	97259.3	89359	169830	62.5943	57.2688	52.6169	57.4933	4.99252	8.68365	78860	74429.7	82114.5	184256	42.799	40.3946	44.5653	42.5863	2.09347	4.91582	147703	167781	154565	223986	65.9431	74.9069	69.0065	69.9522	4.55614	6.51322	99046.2	87682.1	99663	196847	50.3163	44.5432	50.6296	48.4964	3.42713	7.06676	91118.6	96267.5	84919.1	168880	53.9548	57.0036	50.2838
50	Dichloran	GC	32837.6	18410	23469.4	12872.4	255.101	143.02	182.324	193.482	56.8676	29.3917	28275.2	25926.5	27617.9	17976.6	157.289	144.224	153.632	151.715	6.74039	4.4428	27210.4	35315.4	40566	19741.7	137.832	178.887	205.483	174.067	34.0823	19.5799	33457.5	28747.7	28677.8	16831.3	198.782	170.799	170.384	179.988	16.2769	9.04334	30989.9	35195.8	32732.3	11450.4	270.646	307.378	285.862
51	Diethathyl ethyl	LC	5.16951e+06	4.99605e+06	5.10597e+06	5.46953e+06	94.5147	91.3433	93.353	93.0703	1.60449	1.72395	4.91274e+06	4.64705e+06	5.23066e+06	5.19737e+06	94.5236	89.4117	100.641	94.8586	5.62198	5.92669	4.93432e+06	4.71378e+06	4.94043e+06	5.06357e+06	97.4473	93.0919	97.568	96.0358	2.55013	2.6554	5.3028e+06	5.16441e+06	5.14372e+06	5.30563e+06	99.9467	97.3385	96.9484	98.0779	1.63018	1.66213	5.02878e+06	4.97891e+06	4.92957e+06	5.16549e+06	97.3533	96.3879	95.4327
52	Diethofencarb	LC	3.04273e+06	2.89611e+06	2.80423e+06	3.33117e+06	91.3414	86.9398	84.1817	87.4876	3.61115	4.12761	2.70287e+06	2.72034e+06	2.98286e+06	3.05921e+06	88.352	88.923	97.5042	91.5931	5.12717	5.59777	3.34784e+06	3.21452e+06	3.32001e+06	3.21077e+06	104.269	100.117	103.402	102.596	2.19045	2.13502	3.14004e+06	3.24504e+06	3.14357e+06	3.13799e+06	100.065	103.411	100.178	101.218	1.90028	1.87741	3.0892e+06	2.97611e+06	3.00679e+06	3.17153e+06	97.4043	93.8385	94.8057
53	Difenoconazole	LC	1.11602e+06	1.07678e+06	1.03876e+06	1.11148e+06	100.409	96.8782	93.4576	96.9149	3.47571	3.58636	968819	870452	1.03425e+06	1.04123e+06	93.0452	83.5981	99.3289	91.9907	7.91825	8.60766	1.13896e+06	1.11746e+06	1.16125e+06	1.09138e+06	104.359	102.389	106.402	104.384	2.00652	1.92226	1.06989e+06	1.1634e+06	1.07862e+06	1.05751e+06	101.17	110.013	101.996	104.393	4.88425	4.67871	1.05604e+06	1.1407e+06	1.1468e+06	1.08281e+06	97.5272	105.346	105.91
54	Diflubenzuron	LC	625587	581210	589557	636150	98.3394	91.3636	92.6757	94.1263	3.70721	3.93855	576450	617334	658988	624061	92.3708	98.9222	105.597	98.9633	6.61307	6.68235	697274	618329	685640	603119	115.611	102.522	113.683	110.605	7.06651	6.38894	611611	662561	628382	626384	97.6416	105.776	100.319	101.245	4.14534	4.09435	684885	599248	625692	633230	108.157	94.6336	98.8096
55	Diflufenican	LC	1.36024e+06	1.24192e+06	1.23108e+06	1.38976e+06	97.8759	89.362	88.5822	91.94	5.15539	5.60734	1.1265e+06	1.11453e+06	1.23459e+06	1.28623e+06	87.5815	86.6506	95.9849	90.0723	5.14155	5.70825	1.17506e+06	1.18229e+06	1.24426e+06	1.2266e+06	95.7977	96.3871	101.44	97.8748	3.10129	3.16863	1.30597e+06	1.27907e+06	1.32918e+06	1.29043e+06	101.204	99.1199	103.003	101.109	1.94321	1.9219	1.25977e+06	1.28018e+06	1.37527e+06	1.354e+06	93.0405	94.5485	101.572
56	Dimethenamide	LC	4.40224e+06	4.17894e+06	4.22265e+06	4.78046e+06	92.0884	87.4173	88.3316	89.2791	2.4755	2.77277	4.03025e+06	3.89255e+06	4.44731e+06	4.43587e+06	90.856	87.7518	100.258	92.9553	6.51205	7.00557	4.08025e+06	3.97574e+06	4.2002e+06	4.3356e+06	94.1105	91.7	96.8772	94.2292	2.59063	2.74929	4.25899e+06	4.32259e+06	4.34326e+06	4.41343e+06	96.5006	97.9419	98.4102	97.6176	0.995232	1.01952	4.20825e+06	4.2853e+06	4.137e+06	4.37307e+06	96.231	97.9929	94.6017
57	Dimethoate	LC	1.83028e+06	1.73688e+06	1.71543e+06	1.89169e+06	96.7538	91.8163	90.6823	93.0842	3.2282	3.46804	1.72785e+06	1.63495e+06	1.81547e+06	1.76219e+06	98.0518	92.7797	103.024	97.9517	5.12268	5.2298	1.85996e+06	1.76067e+06	1.73515e+06	1.74548e+06	106.558	100.87	99.4083	102.279	3.77752	3.69336	1.84366e+06	1.8706e+06	1.81965e+06	1.77811e+06	103.687	105.202	102.337	103.742	1.43333	1.38163	1.77163e+06	1.84477e+06	1.83186e+06	1.73939e+06	101.854	106.058	105.316
58	Dimethomorph (two isomers)	LC	2.02092e+06	1.87817e+06	1.97681e+06	2.1751e+06	92.9113	86.3487	90.8836	90.0478	3.36016	3.73153	1.79479e+06	1.81554e+06	2.14053e+06	2.05536e+06	87.3224	88.3319	104.144	93.266	9.43388	10.115	2.44044e+06	2.25182e+06	2.29098e+06	2.30743e+06	105.765	97.59	99.287	100.881	4.31399	4.27634	2.06556e+06	2.22513e+06	2.06527e+06	2.05836e+06	100.35	108.102	100.336	102.929	4.47975	4.35226	2.16326e+06	2.0933e+06	2.12816e+06	2.03641e+06	106.229	102.794	104.505
59	Diniconazole-M	LC	548462	532443	508288	588647	93.1733	90.452	86.3486	89.9913	3.43564	3.81775	482812	505561	559818	541394	89.1793	93.3813	103.403	95.3212	7.30756	7.66625	580191	584736	554477	547144	106.04	106.871	101.34	104.75	2.98216	2.84692	561690	585919	608984	546048	102.864	107.302	111.526	107.231	4.33106	4.03902	554998	620796	598475	544916	101.85	113.925	109.829
60	Dinocap	LC	13461.6	6289.39	7026.53	6590.06	204.271	95.4375	106.623	135.444	59.8678	44.2012	11515.6	3645.86	11518.2	4523.83	254.554	80.5924	254.612	196.586	100.454	51.099	8575.25	11210	11613.7	6589.66	130.132	170.116	176.242	158.83	25.0411	15.766	10173.3	0	3605.51	7000.75	145.317	0	51.5018	65.6062	73.6779	112.303	6777.24	12366.6	9742.76	2806.08	241.52	440.708	347.202
61	Diphenylamine	LC	49145.1	46457.5	49755.3	45594.3	107.788	101.893	109.126	106.269	3.84818	3.62117	38033.3	44484.2	25571.7	44238.7	85.973	100.555	57.8039	81.4439	21.7324	26.6839	57766.7	66814.8	59593.3	55141.1	104.762	121.171	108.074	111.336	8.67708	7.79363	54892.4	42903.4	45920.7	49186.9	111.6	87.2252	93.3595	97.3948	12.6784	13.0175	40605.6	41020.8	47495.2	46441	87.4349	88.3288	102.27
62	Endosulfan alfa	GC	114048	106812	103973	103106	110.612	103.594	100.841	105.016	5.03837	4.79773	107955	107269	114367	98001.4	110.157	109.456	116.699	112.104	3.99497	3.56362	124346	121380	127903	123839	100.409	98.0144	103.282	100.569	2.6375	2.62258	119448	113147	115006	107434	111.182	105.318	107.048	107.849	3.01344	2.79412	113281	111340	114970	100205	113.049	111.111	114.734
63	Endosulfan beta	GC	52546.7	47372.3	46929.5	47583.2	110.431	99.5569	98.6262	102.871	6.56348	6.38027	51842.2	48414.7	49408.4	46719.5	110.965	103.628	105.755	106.783	3.7746	3.53484	59873.4	52007.5	57238.8	55629.2	107.63	93.4897	102.893	101.338	7.19719	7.10219	53432.9	51559.9	51526.4	47542.3	112.39	108.45	108.38	109.74	2.29522	2.0915	49467.6	49569.5	48420.1	48124.8	102.79	103.002	100.614
64	EPN	LC	127637	120491	123569	125451	101.743	96.0466	98.4999	98.7631	2.85715	2.89293	113169	117791	126132	123924	91.3207	95.051	101.782	96.0511	5.30175	5.51971	131302	121554	117619	115725	113.46	105.037	101.637	106.711	6.0869	5.70408	129136	119011	140571	122810	105.151	96.9061	114.462	105.506	8.78325	8.32487	126949	130572	119344	120690	105.186	108.188	98.8847
65	Epoxiconazole	LC	726040	685066	652993	702790	103.308	97.4781	92.9144	97.9002	5.20976	5.3215	661541	691258	662524	704322	93.9259	98.1452	94.0656	95.3789	2.39669	2.51281	716987	710571	705442	739661	96.9345	96.0671	95.3737	96.1251	0.782019	0.813543	726160	779958	810229	719901	100.869	108.342	112.547	107.253	5.91467	5.51468	739498	745865	725207	738993	100.068	100.93	98.1346
66	Esfenvalerate	GC	46724.1	39892.6	38225.8	22455.3	208.076	177.654	170.231	185.32	20.0536	10.821	53494	41682.6	47584.8	25115.1	212.995	165.966	189.467	189.476	23.5144	12.4102	63691.9	62553.9	64931.9	40114.6	158.775	155.938	161.866	158.86	2.96492	1.86638	60439.2	48143.8	53535.2	34495.2	175.211	139.567	155.196	156.658	17.8669	11.405	55015.6	55400.2	52296.6	29185.7	188.502	189.82	179.186
67	Ethion (diethion)	LC	4.445e+06	4.24437e+06	4.25453e+06	4.6156e+06	96.3038	91.957	92.1771	93.4793	2.44856	2.61936	3.92159e+06	4.02197e+06	4.44867e+06	4.28678e+06	91.4809	93.8226	103.776	96.3599	6.52864	6.77527	3.76301e+06	3.77705e+06	3.69184e+06	3.79937e+06	99.0429	99.4125	97.1697	98.5417	1.20246	1.22025	4.40049e+06	4.39523e+06	4.28705e+06	4.32466e+06	101.753	101.632	99.1302	100.838	1.48064	1.46833	4.32354e+06	4.1279e+06	4.32059e+06	4.30422e+06	100.449	95.9035	100.38
68	Ethofumesate	GC	497714	453032	479402	539413	92.2695	83.9862	88.8748	88.3768	4.16407	4.71172	423939	454036	459229	477506	88.782	95.0849	96.1725	93.3465	3.99015	4.27456	468959	487063	426302	507202	92.46	96.0293	84.0497	90.8463	6.15069	6.77044	506035	504073	493306	514586	98.3384	97.957	95.8648	97.3867	1.33178	1.36751	463291	461454	482604	508410	91.1255	90.7642	94.9243
69	Ethoprophos	LC	1.29941e+06	1.3778e+06	1.24305e+06	1.36734e+06	95.0323	100.765	90.91	95.569	4.94932	5.17879	1.2859e+06	1.16663e+06	1.3502e+06	1.30353e+06	98.6482	89.4984	103.581	97.2424	7.14557	7.3482	1.26199e+06	1.23546e+06	1.18604e+06	1.23895e+06	101.859	99.7179	95.7294	99.1021	3.11093	3.13912	1.25716e+06	1.29604e+06	1.25906e+06	1.31243e+06	95.789	98.7514	95.9338	96.8248	1.67011	1.72488	1.23237e+06	1.28552e+06	1.31158e+06	1.29508e+06	95.1578	99.2618	101.274
70	Etofenprox	LC	3.1732e+06	3.17494e+06	3.05855e+06	3.43397e+06	92.4063	92.4569	89.0675	91.3102	1.94245	2.12731	2.75124e+06	3.23416e+06	3.47963e+06	3.57504e+06	76.9569	90.4651	97.3312	88.2511	10.366	11.7461	3.22694e+06	3.10913e+06	2.84882e+06	2.88718e+06	111.768	107.687	98.6714	106.042	6.70156	6.3197	2.91384e+06	3.44774e+06	3.23858e+06	3.41134e+06	85.4163	101.067	94.9357	93.8063	7.88614	8.40684	3.3317e+06	3.36574e+06	3.38199e+06	3.47503e+06	95.8756	96.8552	97.3228
71	Etoxazole	LC	8.17625e+06	7.79263e+06	8.00242e+06	9.36131e+06	87.3408	83.243	85.484	85.3559	2.05192	2.40396	7.37304e+06	7.41428e+06	7.87506e+06	8.58981e+06	85.8347	86.3148	91.679	87.9428	3.24451	3.68934	7.49157e+06	7.39774e+06	7.23284e+06	8.15623e+06	91.851	90.7006	88.6788	90.4101	1.60593	1.77627	8.03969e+06	7.79605e+06	8.15087e+06	8.64598e+06	92.9876	90.1696	94.2735	92.4769	2.09909	2.26985	7.72782e+06	7.82065e+06	7.78591e+06	8.47801e+06	91.1513	92.2463	91.8365
72	Famoxadone	LC	405685	398546	386630	475841	85.2564	83.7561	81.2519	83.4215	2.0231	2.42515	375984	392649	439763	438520	85.7395	89.5397	100.284	91.8542	7.54325	8.2122	454381	452698	451096	437274	103.912	103.527	103.161	103.533	0.375645	0.362825	420731	461691	461071	454492	92.5718	101.584	101.447	98.5344	5.16422	5.24103	361954	418317	416925	460564	78.5894	90.8272	90.5249
73	Fenamidone	LC	1.7904e+06	1.63573e+06	1.5482e+06	2.05601e+06	87.0812	79.5585	75.301	80.6469	5.96503	7.39648	1.5348e+06	1.42314e+06	1.46099e+06	1.899e+06	80.8218	74.9417	76.9346	77.5661	2.99049	3.85541	2.03301e+06	1.99259e+06	2.0068e+06	2.01536e+06	100.875	98.87	99.575	99.7734	1.01729	1.0196	1.54619e+06	1.57344e+06	1.55539e+06	1.92069e+06	80.5019	81.9205	80.9811	81.1345	0.721593	0.889379	1.58658e+06	1.56725e+06	1.58008e+06	1.92483e+06	82.4271	81.4227	82.0893
74	Fenamiphos	LC	3.64368e+06	3.49918e+06	3.46298e+06	4.00344e+06	91.0138	87.4042	86.5002	88.3061	2.38815	2.7044	3.11548e+06	3.09096e+06	3.44325e+06	3.7339e+06	83.4377	82.781	92.2159	86.1449	5.26793	6.1152	3.65928e+06	3.49246e+06	3.67969e+06	3.8258e+06	95.6474	91.2871	96.1809	94.3718	2.6847	2.84481	3.31241e+06	3.53979e+06	3.37137e+06	3.87275e+06	85.5311	91.4023	87.0534	87.9956	3.04688	3.46253	3.33805e+06	3.26684e+06	3.1149e+06	3.86849e+06	86.288	84.4473	80.5197
75	Fenamiphos sulfone	LC	1.6617e+06	1.52553e+06	1.56999e+06	1.71851e+06	96.6946	88.7709	91.3577	92.2744	4.0406	4.3789	1.46876e+06	1.45469e+06	1.55731e+06	1.6673e+06	88.0921	87.2481	93.403	89.5811	3.33665	3.72472	1.84165e+06	1.76141e+06	1.84596e+06	1.82236e+06	101.059	96.6551	101.295	99.6696	2.61326	2.62192	1.65572e+06	1.7498e+06	1.69142e+06	1.68138e+06	98.474	104.069	100.597	101.047	2.82468	2.79541	1.65637e+06	1.59717e+06	1.60904e+06	1.64184e+06	100.885	97.2793	98.0023
76	Fenamiphos sulfoxide	LC	1.40056e+06	1.31164e+06	1.33354e+06	1.49131e+06	93.9147	87.9521	89.4208	90.4292	3.10656	3.43535	1.26631e+06	1.23196e+06	1.38336e+06	1.4032e+06	90.2448	87.7963	98.5862	92.2091	5.65679	6.13474	1.49086e+06	1.4641e+06	1.43789e+06	1.48807e+06	100.187	98.3887	96.6277	98.4012	1.77982	1.80874	1.48883e+06	1.55064e+06	1.52185e+06	1.43933e+06	103.439	107.733	105.733	105.635	2.1486	2.03399	1.53858e+06	1.51389e+06	1.48404e+06	1.41778e+06	108.521	106.779	104.674
77	Fenarimol	GC	352307	316537	317129	209615	168.073	151.009	151.291	156.791	9.7716	6.23223	366527	314512	336058	207723	176.45	151.409	161.782	163.214	12.5814	7.70853	410123	407827	451043	281926	145.472	144.658	159.986	150.038	8.62455	5.74823	408774	363638	364169	258504	158.13	140.67	140.875	146.559	10.022	6.83824	350521	340094	349369	224920	155.843	151.207	155.33
78	Fenazaquin	LC	6.45694e+06	5.47257e+06	5.88112e+06	7.44249e+06	86.7578	73.5314	79.0208	79.77	6.64494	8.33012	5.52341e+06	5.68388e+06	6.23792e+06	6.67169e+06	82.7887	85.194	93.4984	87.1603	5.61908	6.44683	5.63034e+06	5.52056e+06	5.50759e+06	6.15052e+06	91.5425	89.7576	89.5468	90.2823	1.09644	1.21446	5.93735e+06	6.01107e+06	6.22196e+06	6.55922e+06	90.5191	91.643	94.8583	92.3401	2.252	2.43881	6.16066e+06	6.03493e+06	6.15736e+06	6.74462e+06	91.3419	89.4777	91.2929
79	Fenbuconazole	LC	550855	546777	594200	618205	89.1055	88.4459	96.117	91.2228	4.25132	4.66037	553036	530086	585804	562767	98.2709	94.1929	104.094	98.8525	4.97588	5.03364	628597	594370	615699	594909	105.663	99.9094	103.495	103.022	2.90562	2.82038	640012	647340	603024	595579	107.461	108.691	101.25	105.801	3.98853	3.76986	590459	600756	619645	590863	99.9318	101.674	104.871
80	Fenbutatin oxide	LC	646638	842060	687438	715209	90.4125	117.736	96.117	101.422	14.4136	14.2116	570499	626278	689969	651392	87.5815	96.1446	105.922	96.5494	9.17706	9.50504	786429	982420	683373	621269	126.584	158.131	109.996	131.571	24.4517	18.5845	717666	784253	933331	657701	109.117	119.242	141.908	123.422	16.7904	13.604	843842	962583	1.26313e+06	666064	126.691	144.518	189.641
81	Fenitrothion	GC	34684.6	30677.7	28110.5	19087.5	181.714	160.722	147.272	163.236	17.358	10.6337	36322.1	35118.7	36553.9	21686.7	167.486	161.937	168.554	165.992	3.55258	2.14021	44442.9	48739.6	46174.2	31682.2	140.277	153.839	145.742	146.619	6.82339	4.65382	41418.9	35045.4	40421	23748.9	174.404	147.567	170.202	164.057	14.4351	8.79878	37038.7	38829.1	36093.9	19773.8	187.312	196.367	182.534
82	Fenoxycarb	LC	3.13454e+06	3.1064e+06	3.01733e+06	3.28978e+06	95.2812	94.4257	91.7183	93.8084	1.85992	1.98267	2.9785e+06	2.86198e+06	3.19244e+06	3.04759e+06	97.7331	93.9097	104.753	98.7986	5.49958	5.56645	3.27524e+06	3.17381e+06	3.16704e+06	3.09382e+06	105.864	102.586	102.366	103.605	1.95899	1.89083	3.13066e+06	3.28897e+06	3.17455e+06	3.10984e+06	100.669	105.76	102.081	102.837	2.62812	2.55562	3.15932e+06	3.04479e+06	3.07652e+06	3.07724e+06	102.667	98.9456	99.9767
83	Fenpropathrin	LC	1.23232e+06	1.03945e+06	1.07981e+06	1.2579e+06	97.9664	82.6337	85.8421	88.8141	8.08684	9.10536	1.08439e+06	1.08519e+06	1.14768e+06	1.17779e+06	92.0694	92.1374	97.443	93.8833	3.083	3.28387	1.07965e+06	1.07858e+06	1.14508e+06	1.16121e+06	92.9764	92.8847	98.611	94.824	3.27994	3.45897	1.20966e+06	1.25688e+06	1.19562e+06	1.16868e+06	103.507	107.547	102.305	104.453	2.74621	2.62914	1.1833e+06	1.19125e+06	1.20467e+06	1.22347e+06	96.7171	97.3669	98.4635
84	Fenpropimorph	LC	2.2129e+06	2.19545e+06	2.1378e+06	3.12218e+06	70.8766	70.3179	68.4714	69.8887	1.25873	1.80105	1.90009e+06	1.80994e+06	2.06428e+06	2.95075e+06	64.3936	61.3384	69.9577	65.2299	4.3701	6.69953	2.13209e+06	2.15752e+06	1.95936e+06	2.90415e+06	73.4152	74.2909	67.4676	71.7246	3.71254	5.17611	2.37156e+06	2.32021e+06	2.32321e+06	3.05231e+06	77.6972	76.0148	76.113	76.6083	0.94425	1.23257	2.32961e+06	2.30826e+06	2.25647e+06	2.97674e+06	78.2603	77.5431	75.8034
85	Fenpyroximate	LC	5.85488e+06	4.6178e+06	5.42091e+06	5.56021e+06	105.3	83.0508	97.4948	95.2817	11.2883	11.8473	5.1291e+06	5.04332e+06	5.71469e+06	5.26765e+06	97.3699	95.7413	108.486	100.533	6.93626	6.89952	5.7032e+06	5.45849e+06	5.66496e+06	5.41457e+06	105.331	100.811	104.624	103.589	2.43118	2.34695	5.76213e+06	5.71773e+06	5.46003e+06	5.26986e+06	109.341	108.499	103.609	107.15	3.09534	2.8888	5.4817e+06	5.55307e+06	5.61363e+06	5.30089e+06	103.411	104.757	105.9
86	Fenthion	LC	401281	325091	316889	403576	99.4314	80.5526	78.5202	86.1681	11.5312	13.3822	288039	287177	337279	379906	75.8185	75.5914	88.7795	80.0631	7.54943	9.42935	352913	320572	314801	373597	94.4635	85.807	84.2621	88.1775	5.49835	6.23554	323381	307461	318561	372911	86.718	82.4489	85.4254	84.8641	2.1892	2.57965	302706	294271	312564	392903	77.0436	74.8968	79.5526
87	Fenthion oxon	LC	2.70464e+06	2.62143e+06	2.54434e+06	3.07645e+06	87.9145	85.2098	82.7036	85.2759	2.60606	3.05603	2.48775e+06	2.38041e+06	2.55239e+06	2.80944e+06	88.5496	84.729	90.8505	88.043	3.09204	3.51196	2.66917e+06	2.61475e+06	2.68952e+06	2.70801e+06	98.5657	96.5561	99.3174	98.1464	1.42762	1.45458	2.50925e+06	2.5713e+06	2.5557e+06	2.85727e+06	87.8198	89.9916	89.4456	89.0857	1.12975	1.26816	2.4761e+06	2.44598e+06	2.51028e+06	2.8093e+06	88.1396	87.0673	89.3563
88	Fenthion oxon sulfone	LC	1.27911e+06	1.20882e+06	1.17664e+06	1.3421e+06	95.3063	90.0693	87.6713	91.0156	3.90444	4.28986	1.14248e+06	1.01489e+06	1.18641e+06	1.24795e+06	91.5491	81.325	95.0686	89.3142	7.13916	7.99331	1.37539e+06	1.31102e+06	1.35241e+06	1.33267e+06	103.206	98.3757	101.481	101.021	2.44772	2.42298	1.23078e+06	1.24828e+06	1.23642e+06	1.29545e+06	95.0082	96.3587	95.4434	95.6034	0.689327	0.721028	1.21847e+06	1.23416e+06	1.20755e+06	1.26701e+06	96.1685	97.4069	95.3069
89	Fenthion oxon sulfoxide	LC	1.43185e+06	1.37266e+06	1.4238e+06	1.62766e+06	87.9701	84.3335	87.4754	86.593	1.97239	2.27777	1.26773e+06	1.3351e+06	1.4783e+06	1.50988e+06	83.9621	88.4243	97.9081	90.0982	7.12205	7.90477	1.50021e+06	1.41043e+06	1.51658e+06	1.61387e+06	92.9574	87.3943	93.9713	91.441	3.54102	3.87246	1.64981e+06	1.68e+06	1.60933e+06	1.58033e+06	104.397	106.307	101.835	104.18	2.24403	2.154	1.65471e+06	1.60611e+06	1.61768e+06	1.52656e+06	108.394	105.211	105.968
90	Fenthion sulfone	LC	576822	598778	532052	584149	98.7456	102.504	91.0815	97.4438	5.82158	5.9743	580836	559390	585007	548180	105.957	102.045	106.718	104.907	2.50732	2.39005	612156	599381	540087	585219	104.603	102.42	92.2881	99.7704	6.57108	6.5862	600947	616352	581021	567668	105.862	108.576	102.352	105.597	3.12038	2.95499	579990	605138	604693	554663	104.566	109.1	109.02
91	Fenthion sulfoxide	LC	1.48864e+06	1.37906e+06	1.32241e+06	1.42685e+06	104.331	96.6505	92.6805	97.8872	5.92267	6.05051	1.26613e+06	1.24351e+06	1.3864e+06	1.26927e+06	99.7527	97.9708	109.228	102.317	6.0509	5.91387	1.48523e+06	1.34295e+06	1.48756e+06	1.43409e+06	103.567	93.6448	103.729	100.313	5.77567	5.75763	1.57847e+06	1.58873e+06	1.46811e+06	1.33128e+06	118.567	119.338	110.278	116.061	5.02335	4.3282	1.52049e+06	1.48757e+06	1.433e+06	1.3147e+06	115.654	113.149	108.998
92	Fenvalerate	GC	37840.7	34465.8	31738.8	21978.9	172.168	156.813	144.406	157.796	13.9074	8.81354	44193.2	35507.6	40883.1	24139.4	183.075	147.094	169.362	166.51	18.1592	10.9058	50502.3	50158.5	53588.4	39394.6	128.196	127.323	136.03	130.516	4.7947	3.67364	50922.5	39264.8	42847.2	32522.4	156.577	120.732	131.747	136.352	18.361	13.4659	41756.6	42829.8	42749.9	23958.7	174.286	178.765	178.431
93	Fipronil	LC	657368	646416	610262	645049	101.91	100.212	94.6071	98.9096	3.82157	3.8637	614741	554787	632841	599445	102.552	92.5502	105.571	100.224	6.81537	6.80011	718543	715699	649142	624352	115.086	114.631	103.971	111.229	6.29026	5.65523	677981	699509	645716	590909	114.735	118.378	109.275	114.13	4.58186	4.01461	644995	653230	672594	617287	104.489	105.823	108.96
95	Fluazinam	LC	233610	240081	219042	243946	95.7631	98.4156	89.7912	94.6566	4.41735	4.66671	223289	203102	221381	231405	96.4927	87.769	95.6684	93.31	4.81633	5.16165	269960	232351	233261	230458	117.141	100.822	101.216	106.393	9.3101	8.75067	252022	253529	250701	237107	106.29	106.926	105.733	106.316	0.596745	0.561292	244738	239685	238993	238292	102.705	100.584	100.294
96	Flubendiamide	LC	1.15699e+06	1.10899e+06	1.12568e+06	1.09812e+06	105.36	100.99	102.509	102.953	2.21893	2.15528	974387	950458	1.00346e+06	1.04191e+06	93.5192	91.2225	96.3091	93.6836	2.54728	2.71903	1.14792e+06	1.19266e+06	1.17369e+06	1.10305e+06	104.068	108.124	106.404	106.199	2.03594	1.9171	1.16678e+06	1.19696e+06	1.119e+06	1.03495e+06	112.737	115.653	108.121	112.17	3.79813	3.38604	1.09356e+06	1.0876e+06	1.07074e+06	1.06382e+06	102.796	102.236	100.651
97	Flucythrinate (two isomers)	GC	53176.5	45143.4	43732.1	24438.9	217.589	184.719	178.944	193.751	20.8455	10.7589	58437.8	44634.2	47931.3	25362.7	230.408	175.984	188.983	198.458	28.4225	14.3216	62806.7	64818.3	68889.3	37140.4	169.106	174.522	185.483	176.37	8.3436	4.73072	67088.8	50503.1	57836.1	35777.2	187.519	141.16	161.656	163.445	23.2308	14.2132	52092.2	46701.8	48887	28526.9	182.608	163.712	171.372
98	Fludioxonil	LC	83711.3	91513.7	83340.3	91444.9	91.5429	100.075	91.1372	94.2518	5.04734	5.35517	87378.1	77199.5	74828.8	95287.8	91.6991	81.0172	78.5293	83.7485	6.99686	8.35461	109410	99924.2	82639.9	86893.6	125.913	114.996	95.1047	112.005	15.6204	13.9463	95512.3	92827.4	87526.8	94300.3	101.285	98.4382	92.8171	97.5135	4.30912	4.419	86217.2	96792	73705.1	96490.3	89.3532	100.313	76.386
99	Flufenoxuron	LC	1.26862e+06	1.18771e+06	1.2518e+06	1.26624e+06	100.188	93.7987	98.8596	97.6156	3.37165	3.45401	1.14371e+06	1.15493e+06	1.27009e+06	1.21069e+06	94.4677	95.3938	104.906	98.256	5.77795	5.88051	1.1775e+06	1.19459e+06	1.18558e+06	1.1256e+06	104.612	106.13	105.329	105.357	0.75958	0.720959	1.27837e+06	1.38547e+06	1.2851e+06	1.18546e+06	107.838	116.872	108.405	111.038	5.0599	4.5569	1.28434e+06	1.30076e+06	1.30866e+06	1.26551e+06	101.488	102.785	103.41
100	Fluopyram	LC	3.20008e+06	3.07569e+06	3.01166e+06	3.28686e+06	97.3599	93.5753	91.6273	94.1875	2.91495	3.09484	2.92489e+06	2.89099e+06	3.23721e+06	3.10809e+06	94.1056	93.0149	104.154	97.0916	6.14085	6.3248	2.99777e+06	3.1736e+06	3.07076e+06	3.03163e+06	98.883	104.683	101.291	101.619	2.91395	2.86752	3.16216e+06	3.2258e+06	3.20696e+06	3.15483e+06	100.232	102.25	101.652	101.378	1.03618	1.0221	3.03261e+06	3.20571e+06	3.06269e+06	3.07835e+06	98.5141	104.137	99.4914
101	Fluquinconazole	LC	245056	214895	210611	262756	93.2637	81.7851	80.1544	85.0677	7.1446	8.39872	220062	212461	257854	225746	97.4823	94.1154	114.223	101.94	10.7696	10.5646	191576	197355	224809	217600	88.0402	90.6961	103.313	94.0165	8.15988	8.6792	260368	214811	239681	214720	121.26	100.042	111.625	110.976	10.6235	9.57283	243715	222223	237623	229465	106.21	96.8436	103.555
102	Flusilazole	LC	1.15663e+06	1.13471e+06	1.16201e+06	1.25193e+06	92.3876	90.6367	92.8169	91.9471	1.15491	1.25606	1.01401e+06	990335	1.14741e+06	1.13052e+06	89.694	87.5996	101.494	92.9291	7.49072	8.06068	1.01762e+06	1.06807e+06	1.16717e+06	1.17043e+06	86.9445	91.2541	99.7214	92.64	6.50021	7.01663	1.154e+06	1.17249e+06	1.24225e+06	1.15077e+06	100.281	101.888	107.95	103.373	4.04459	3.91262	1.20856e+06	1.18333e+06	1.1724e+06	1.19424e+06	101.198	99.0862	98.171
103	Flutolanil	LC	4.16688e+06	3.96836e+06	3.98986e+06	4.19003e+06	99.4474	94.7095	95.2226	96.4598	2.59995	2.69537	3.61967e+06	3.5504e+06	3.97533e+06	3.99264e+06	90.6586	88.9236	99.5664	93.0495	5.71005	6.13657	3.91356e+06	3.77838e+06	3.83121e+06	3.80619e+06	102.821	99.2694	100.657	100.916	1.78993	1.77368	4.28401e+06	4.18357e+06	4.11121e+06	4.02579e+06	106.414	103.919	102.122	104.152	2.15561	2.06969	3.91138e+06	3.91715e+06	3.95143e+06	3.97579e+06	98.38	98.525	99.3873
104	Flutriafol	LC	1.22326e+06	1.12163e+06	1.09257e+06	1.24842e+06	97.9846	89.8433	87.5156	91.7812	5.49695	5.98919	1.03204e+06	1.02682e+06	1.10824e+06	1.13694e+06	90.7734	90.3142	97.4749	92.8542	4.00824	4.31671	1.14282e+06	1.15187e+06	1.06904e+06	1.15147e+06	99.249	100.035	92.8416	97.3752	3.94584	4.0522	1.19937e+06	1.2558e+06	1.12779e+06	1.21771e+06	98.4934	103.128	92.6155	98.0789	5.26839	5.37158	1.21561e+06	1.1566e+06	1.18812e+06	1.18187e+06	102.855	97.8615	100.528
105	Fluvalinate tau	LC	348987	326705	331909	346947	100.588	94.1658	95.6656	96.8065	3.35969	3.47052	303331	332184	354322	325124	93.297	102.172	108.981	101.483	7.8645	7.74957	369277	350462	346027	324968	113.635	107.845	106.48	109.32	3.79858	3.47473	351773	374269	357473	330401	106.468	113.277	108.194	109.313	3.53982	3.23824	346299	354904	363086	358864	96.4986	98.8967	101.177
106	Fonofos	GC	437816	413106	382478	343949	127.291	120.107	111.202	119.533	8.05989	6.7428	422998	417463	426860	326071	129.726	128.028	130.91	129.555	1.44858	1.11812	494077	472318	480603	407934	121.117	115.783	117.814	118.238	2.69208	2.27684	440919	470534	471805	354318	124.442	132.8	133.159	130.133	4.93259	3.79041	433527	423503	456276	332341	130.447	127.43	137.291
107	Fosthiazate	LC	4.39299e+06	4.3056e+06	4.1986e+06	4.83039e+06	90.9447	89.1356	86.9206	89.0003	2.0155	2.2646	4.08805e+06	3.90385e+06	4.29749e+06	4.52336e+06	90.3765	86.3042	95.0067	90.5624	4.35424	4.80799	4.32137e+06	4.2198e+06	4.18687e+06	4.48286e+06	96.3977	94.132	93.3974	94.6423	1.56388	1.65241	4.48357e+06	4.58865e+06	4.48934e+06	4.60666e+06	97.328	99.6091	97.4534	98.1302	1.28232	1.30676	4.27142e+06	4.40532e+06	4.33273e+06	4.61954e+06	92.4641	95.3627	93.7913
108	Hexaconazole	LC	1.58311e+06	1.54323e+06	1.55347e+06	1.69004e+06	93.6728	91.3131	91.9191	92.3017	1.22549	1.3277	1.48536e+06	1.45938e+06	1.55174e+06	1.55297e+06	95.6465	93.9731	99.9209	96.5135	3.06719	3.17799	1.6559e+06	1.51415e+06	1.60451e+06	1.59182e+06	104.026	95.121	100.797	99.9814	4.50811	4.50895	1.57238e+06	1.77773e+06	1.62719e+06	1.60031e+06	98.2544	111.086	101.679	103.673	6.64419	6.40878	1.63093e+06	1.58658e+06	1.62896e+06	1.6615e+06	98.16	95.4907	98.0412
109	Hexaflumuron	LC	480140	449686	426378	490127	97.9623	91.749	86.9934	92.2349	5.5006	5.96369	397046	400881	449634	463380	85.6846	86.5123	97.0335	89.7435	6.32688	7.04996	424643	410183	441463	461330	92.0475	88.9133	95.6935	92.2181	3.39333	3.67968	461588	383763	434798	415277	111.152	92.4114	104.701	102.755	9.52051	9.26529	410289	404091	391849	461315	88.9388	87.5954	84.9416
110	Hexythiazox	LC	1.23492e+06	1.1651e+06	1.19379e+06	1.28279e+06	96.2678	90.8249	93.0619	93.3849	2.73577	2.92957	1.04509e+06	1.08594e+06	1.20405e+06	1.16986e+06	89.3352	92.827	102.923	95.0282	7.05608	7.42525	897524	826684	851173	883194	101.623	93.6017	96.3745	97.1996	4.07361	4.19098	1.13228e+06	1.22085e+06	1.19233e+06	1.17747e+06	96.1619	103.684	101.262	100.369	3.83972	3.82559	1.17605e+06	1.11973e+06	1.27834e+06	1.20331e+06	97.734	93.0542	106.235
111	Imidacloprid	LC	322916	367063	343434	347919	92.8136	105.502	98.711	99.009	6.34969	6.41325	308665	336945	311919	314014	98.2966	107.302	99.3328	101.644	4.92772	4.84802	343929	388859	337471	364547	94.3441	106.669	92.5725	97.8619	7.67841	7.84617	305335	408785	348748	326323	93.5684	125.27	106.872	108.57	15.9189	14.6623	360793	343516	325175	348910	103.406	98.454	93.1972
112	Indoxacarb	LC	368902	347176	320633	360968	102.198	96.1792	88.8258	95.7342	6.69704	6.99545	329648	334119	349826	345942	95.2901	96.5823	101.123	97.6651	3.0634	3.13664	384329	369180	376395	350002	109.808	105.479	107.541	107.609	2.16499	2.0119	353144	390039	365225	329471	107.185	118.384	110.852	112.14	5.70911	5.09104	364561	314823	354261	352032	103.559	89.4303	100.633
113	Iprodione	GC	5250.48	3971.93	4039.97	2862.9	183.397	138.738	141.114	154.416	25.1261	16.2716	5647.37	4324.44	4485.08	3545	159.305	121.987	126.518	135.937	20.3639	14.9804	5855.98	7680.71	7444.51	4996.5	117.202	153.722	148.995	139.973	19.8614	14.1895	6245.96	4246.54	5251.57	4320.27	144.574	98.2934	121.557	121.475	23.1402	19.0494	5353.2	5687.85	4810.93	3370.66	158.818	168.746	142.73
114	Iprovalicarb	LC	6.9043e+06	6.63687e+06	6.955e+06	7.09801e+06	97.271	93.5034	97.9853	96.2532	2.40808	2.50182	6.3191e+06	6.18302e+06	6.86297e+06	6.48867e+06	97.3867	95.2895	105.769	99.4815	5.54473	5.57362	7.07268e+06	6.68674e+06	6.7915e+06	6.56983e+06	107.654	101.779	103.374	104.269	3.03779	2.91342	6.88113e+06	6.93717e+06	7.07027e+06	6.65296e+06	103.43	104.272	106.273	104.658	1.46025	1.39525	6.72748e+06	6.70147e+06	6.9267e+06	6.49065e+06	103.649	103.248	106.718
115	Isocarbophos	GC	74117.3	73895.7	63014.8	50908.6	145.589	145.154	123.78	138.174	12.4675	9.02302	78164	74687.5	80076.9	50066.1	156.122	149.178	159.942	155.081	5.45724	3.51897	92888.8	92336.1	94052.2	68360	135.882	135.073	137.584	136.18	1.28142	0.940979	79812.5	76567.8	71671.1	59995.2	133.031	127.623	119.461	126.705	6.83147	5.39162	75210.4	81594.8	75964.8	51616.9	145.709	158.078	147.17
116	Isofenphos methyl	LC	1.30227e+06	1.27876e+06	1.22791e+06	1.46105e+06	89.1326	87.5234	84.043	86.8997	2.60149	2.99367	1.21127e+06	1.14434e+06	1.24315e+06	1.26564e+06	95.7043	90.4163	98.2228	94.7812	3.9843	4.20368	1.17803e+06	1.11323e+06	1.22348e+06	1.31643e+06	89.4865	84.5644	92.939	88.9967	4.20875	4.72911	1.20006e+06	1.24254e+06	1.29888e+06	1.35336e+06	88.6731	91.8115	95.9743	92.153	3.66258	3.97446	1.2172e+06	1.08494e+06	1.31755e+06	1.32402e+06	91.9316	81.9423	99.5108
117	Isoprothiolane	LC	4.20668e+06	4.0365e+06	4.17506e+06	4.40912e+06	95.4086	91.5489	94.6916	93.883	2.05296	2.18672	3.9743e+06	3.7747e+06	4.17999e+06	4.12965e+06	96.2382	91.4047	101.219	96.2873	4.90729	5.09651	4.18555e+06	3.90423e+06	3.87229e+06	4.07169e+06	102.796	95.8873	95.1029	97.9288	4.2336	4.32314	4.06978e+06	4.2216e+06	4.17931e+06	4.09871e+06	99.2943	102.998	101.966	101.42	1.91163	1.88487	4.19518e+06	4.06058e+06	4.16841e+06	4.06506e+06	103.201	99.8897	102.542
118	Kresoxim methyl	LC	529953	509131	504533	541572	97.8545	94.0099	93.1608	95.0084	2.5011	2.6325	473819	439674	498504	510203	92.8687	86.1762	97.7069	92.2506	5.79013	6.27652	467520	468254	431629	477244	97.9623	98.1161	90.4418	95.5068	4.38703	4.59342	508774	494080	507325	496024	102.57	99.6081	102.278	101.486	1.63251	1.60862	469960	463225	467080	496520	94.6509	93.2944	94.0707
119	Linuron	LC	543677	533108	538685	567549	95.7938	93.9316	94.9142	94.8799	0.931557	0.981828	503663	531506	566348	546903	92.0937	97.1846	103.555	97.6113	5.7428	5.88334	522416	517585	509734	511577	102.119	101.174	99.6397	100.978	1.25111	1.239	504655	568452	550742	521209	96.8241	109.064	105.666	103.852	6.31868	6.08434	517644	507962	535959	544410	95.0833	93.3051	98.4476
120	Lufenuron	LC	456148	448985	441934	478860	95.2571	93.7613	92.2888	93.769	1.48416	1.58278	404946	383163	410659	427224	94.7855	89.6866	96.1227	93.5316	3.39631	3.63119	278333	285127	279651	331764	83.8949	85.9427	84.2921	84.7099	1.08595	1.28196	367136	333663	383290	410915	89.3459	81.1999	93.2772	87.941	6.16004	7.00474	360595	340789	328243	420084	85.8388	81.124	78.1374
121	Malaoxon	LC	3.40673e+06	3.27078e+06	3.25355e+06	3.3759e+06	100.913	96.8862	96.3757	98.0583	2.48542	2.53463	3.07758e+06	3.00999e+06	3.3035e+06	3.1466e+06	97.8063	95.6586	104.986	99.4837	4.88486	4.91021	3.37293e+06	3.19424e+06	3.33198e+06	3.21972e+06	104.758	99.2086	103.487	102.484	2.9074	2.83692	3.30592e+06	3.22193e+06	3.3153e+06	3.20012e+06	103.306	100.681	103.599	102.529	1.60662	1.56699	3.20268e+06	3.26235e+06	3.18941e+06	3.15361e+06	101.556	103.448	101.135
122	Malathion	LC	3.11588e+06	3.10007e+06	3.07618e+06	3.26117e+06	95.5449	95.0602	94.3275	94.9775	0.612943	0.645355	2.76106e+06	2.66748e+06	2.88396e+06	3.10212e+06	89.0058	85.989	92.9676	89.3208	3.49995	3.9184	2.97557e+06	2.98595e+06	2.98916e+06	3.11184e+06	95.6209	95.9545	96.0575	95.8776	0.228207	0.238019	2.98388e+06	2.86383e+06	2.85841e+06	3.02878e+06	98.5176	94.554	94.3748	95.8155	2.34182	2.4441	2.69232e+06	2.73364e+06	2.87775e+06	3.00819e+06	89.4997	90.8732	95.664
123	Mandipropamid	LC	3.57322e+06	3.43578e+06	3.41942e+06	3.45512e+06	103.418	99.4402	98.9667	100.608	2.44472	2.42994	3.11528e+06	3.23813e+06	3.38555e+06	3.3023e+06	94.3368	98.0567	102.521	98.3049	4.09783	4.16849	3.79809e+06	3.67516e+06	3.7327e+06	3.53227e+06	107.526	104.045	105.674	105.748	1.74126	1.64661	3.54307e+06	3.6076e+06	3.42704e+06	3.32339e+06	106.61	108.552	103.119	106.093	2.75304	2.59492	3.39819e+06	3.45307e+06	3.32099e+06	3.27418e+06	103.787	105.464	101.43
124	Mefenoxam (metalaxyl-M)	LC	8.60454e+06	8.389e+06	8.22534e+06	9.17715e+06	93.7604	91.4118	89.6285	91.6002	2.07238	2.26242	7.7628e+06	7.64697e+06	8.29682e+06	8.60465e+06	90.2163	88.8702	96.4225	91.8363	4.02837	4.38647	8.48456e+06	8.32671e+06	8.27955e+06	8.5277e+06	99.4941	97.6431	97.0901	98.0757	1.25904	1.28374	8.76381e+06	8.92327e+06	8.67108e+06	8.66363e+06	101.156	102.997	100.086	101.413	1.47232	1.45181	8.57819e+06	8.62826e+06	8.52138e+06	8.61634e+06	99.5572	100.138	98.8978
125	Mepanipyrim	LC	947559	902885	918531	1.09084e+06	86.8647	82.7693	84.2036	84.6125	2.07807	2.45598	868345	884922	884011	1.01017e+06	85.9604	87.6014	87.5111	87.0243	0.922484	1.06003	914030	904668	931866	955944	95.6154	94.6361	97.4812	95.9109	1.44539	1.50702	981187	996204	941976	981345	99.984	101.514	95.9884	99.1622	2.85312	2.87722	860368	885684	954235	1.00799e+06	85.3552	87.8668	94.6675
126	Metaflumizone	LC	2.11182e+06	2.03258e+06	2.00134e+06	2.27529e+06	92.8158	89.3329	87.96	90.0362	2.50316	2.78017	1.91139e+06	1.87534e+06	1.99917e+06	2.06745e+06	92.4514	90.7078	96.6973	93.2855	3.08066	3.3024	2.01054e+06	1.93697e+06	1.93566e+06	1.9662e+06	102.255	98.5131	98.4466	99.7383	2.18	2.18572	1.98057e+06	1.94186e+06	2.01984e+06	2.05495e+06	96.3805	94.4967	98.2914	96.3895	1.89733	1.9684	1.96793e+06	1.85467e+06	1.86145e+06	2.10379e+06	93.5421	88.1587	88.481
127	Metalaxyl	GC	95321.7	89991.2	88731.9	72998.8	130.58	123.278	121.552	125.137	4.79221	3.82959	98023.8	97161.3	98951.2	74563.7	131.463	130.306	132.707	131.492	1.20049	0.912972	112811	121064	117556	96623.2	116.754	125.295	121.665	121.238	4.28645	3.53557	110524	103353	105329	80803.8	136.78	127.906	130.352	131.679	4.58389	3.4811	98906.4	101782	99597.5	73418.8	134.715	138.633	135.657
128	Metaldehyde	LC	83939.9	123305	80441.9	110458	75.9924	111.63	72.8256	86.8161	21.5481	24.8204	84403.2	91824.7	97505.8	100798	83.7346	91.0973	96.7335	90.5218	6.51851	7.20103	95099.8	69680.8	93950.6	106948	88.9216	65.154	87.8471	80.6409	13.4228	16.6452	103942	83539.6	97121.1	99966.5	103.977	83.5676	97.1536	94.8994	10.3899	10.9483	108366	102058	75607	99783.6	108.601	102.28	75.771
129	Metconazole	LC	3.13823e+06	2.96588e+06	2.9585e+06	3.18056e+06	98.669	93.2502	93.0182	94.9791	3.19764	3.36668	2.72086e+06	2.6817e+06	3.13184e+06	3.07155e+06	88.5827	87.308	101.963	92.6178	8.11808	8.76513	3.06055e+06	3.04781e+06	3.05914e+06	3.22731e+06	94.8329	94.4382	94.7891	94.6867	0.216307	0.228445	3.27148e+06	3.38186e+06	3.12302e+06	3.13974e+06	104.196	107.711	99.4676	103.792	4.13674	3.98563	3.14587e+06	3.20184e+06	3.32081e+06	3.21222e+06	97.9344	99.6768	103.38
130	Methamidophos	LC	1.35588e+06	1.34313e+06	1.32862e+06	1.91267e+06	70.8892	70.2226	69.464	70.1919	0.713087	1.01591	1.31052e+06	1.27559e+06	1.39822e+06	1.79881e+06	72.8551	70.9133	77.7302	73.8329	3.51203	4.75673	1.52104e+06	1.48513e+06	1.49582e+06	1.86425e+06	81.5898	79.6633	80.2369	80.4966	0.989147	1.22881	1.44049e+06	1.49922e+06	1.4527e+06	1.83222e+06	78.6201	81.8253	79.2866	79.9107	1.69127	2.11645	1.47566e+06	1.49154e+06	1.46275e+06	1.85631e+06	79.4941	80.3498	78.7988
131	Methidathion	LC	3.7991e+06	3.54053e+06	3.4524e+06	3.71354e+06	102.304	95.341	92.9679	96.8709	4.85238	5.00911	3.21076e+06	3.22131e+06	3.60026e+06	3.54915e+06	90.4656	90.7626	101.44	94.2228	6.25212	6.63547	3.46522e+06	3.44333e+06	3.36782e+06	3.43497e+06	100.88	100.243	98.0451	99.7229	1.4876	1.49174	3.64191e+06	3.65893e+06	3.65996e+06	3.54967e+06	102.598	103.078	103.107	102.928	0.285653	0.277528	3.42058e+06	3.44018e+06	3.47145e+06	3.55519e+06	96.2136	96.7649	97.6444
132	Methiocarb	LC	2.98938e+06	2.95066e+06	2.85711e+06	2.98363e+06	100.193	98.895	95.7595	98.2824	2.27916	2.31899	2.6087e+06	2.64229e+06	2.783e+06	2.85274e+06	91.4455	92.623	97.5552	93.8746	3.24143	3.45293	2.88812e+06	2.76208e+06	2.78311e+06	2.75457e+06	104.848	100.273	101.036	102.052	2.45115	2.40186	2.94711e+06	2.94583e+06	2.93935e+06	2.7914e+06	105.578	105.532	105.3	105.47	0.148938	0.141213	2.73765e+06	2.7845e+06	2.7795e+06	2.82153e+06	97.0273	98.6877	98.5104
133	Methiocarb sulfone	LC	797499	798452	791377	866578	92.0286	92.1385	91.3221	91.8297	0.443049	0.482468	709390	649963	781726	792446	89.519	82.0199	98.6473	90.0621	8.32701	9.24586	808180	771639	830029	849177	95.1722	90.869	97.7451	94.5954	3.47416	3.67265	788893	787907	779347	797241	98.9529	98.8292	97.7555	98.5125	0.65851	0.668453	762049	804419	801658	763853	99.7639	105.311	104.949
134	Methiocarb sulfoxide	LC	1.52668e+06	1.45426e+06	1.46085e+06	1.72449e+06	88.5298	84.3303	84.712	85.8574	2.32223	2.70476	1.43851e+06	1.4134e+06	1.4875e+06	1.54148e+06	93.3204	91.6908	96.4982	93.8364	2.44489	2.60548	1.60402e+06	1.45486e+06	1.56121e+06	1.62843e+06	98.5013	89.3412	95.8721	94.5715	4.71652	4.98725	1.5629e+06	1.58197e+06	1.61418e+06	1.61284e+06	96.904	98.0862	100.083	98.3579	1.60706	1.63389	1.54656e+06	1.60388e+06	1.5112e+06	1.59111e+06	97.2003	100.803	94.9778
135	Methomyl	LC	1.88954e+06	1.88978e+06	1.83664e+06	2.02933e+06	93.1113	93.1233	90.5045	92.2464	1.50849	1.63529	1.85095e+06	1.74609e+06	1.99581e+06	1.85825e+06	99.607	93.9641	107.402	100.325	6.74783	6.72601	1.93896e+06	1.83288e+06	1.848e+06	1.89924e+06	102.091	96.5058	97.3023	98.6331	3.02112	3.06299	2.0151e+06	2.02307e+06	2.03726e+06	1.97208e+06	102.182	102.586	103.305	102.691	0.568927	0.554019	1.93116e+06	2.01173e+06	1.92201e+06	1.926e+06	100.268	104.451	99.7928
136	Methomyl oxime	LC	144556	134412	140014	157391	91.845	85.4	88.9592	88.7347	3.22836	3.63822	136023	126152	148980	134584	101.069	93.7344	110.697	101.833	8.50693	8.35377	144120	128998	141692	147569	97.6626	87.4152	96.0176	93.6984	5.50327	5.87339	138738	153156	147966	151920	91.3232	100.813	97.3974	96.5113	4.80675	4.9805	134143	139250	129434	146702	91.4391	94.9198	88.2287
137	Methoxyfenozide	LC	7.02842e+06	6.95262e+06	6.70136e+06	7.32924e+06	95.8956	94.8613	91.4332	94.0634	2.33578	2.4832	6.28622e+06	6.26903e+06	7.0841e+06	6.79562e+06	92.5039	92.251	104.245	96.3333	6.85292	7.11376	7.14619e+06	6.80636e+06	6.67346e+06	6.94327e+06	102.923	98.0282	96.1141	99.0216	3.51125	3.54594	7.1897e+06	7.05949e+06	6.85411e+06	6.91367e+06	103.993	102.109	99.1386	101.747	2.44718	2.40517	6.85463e+06	6.92561e+06	6.88256e+06	6.8642e+06	99.8606	100.895	100.268
138	Metrafenone	LC	4.74222e+06	4.53744e+06	4.44737e+06	4.28278e+06	110.727	105.946	103.843	106.839	3.52799	3.30217	4.41921e+06	4.10963e+06	4.57469e+06	5.24888e+06	84.1933	78.2953	87.1555	83.2147	4.51045	5.42026	3.89447e+06	3.74705e+06	3.85244e+06	3.72422e+06	104.571	100.613	103.443	102.876	2.03916	1.98216	4.87409e+06	5.06581e+06	5.06495e+06	4.83479e+06	100.813	104.778	104.76	103.451	2.28428	2.20809	4.47348e+06	4.42307e+06	4.41127e+06	4.32499e+06	103.433	102.268	101.995
139	Mevinphos (phosdrin) (two isomers)	LC	2.0795e+06	1.88769e+06	1.91253e+06	2.19551e+06	94.7161	85.9799	87.1109	89.269	4.75117	5.32231	1.73065e+06	1.77305e+06	1.86088e+06	2.09688e+06	82.5343	84.5565	88.745	85.2786	3.16766	3.71448	2.02303e+06	2.0177e+06	2.03803e+06	2.11248e+06	95.7658	95.5132	96.4756	95.9182	0.498981	0.520215	1.87219e+06	1.88096e+06	1.91442e+06	2.11866e+06	88.3667	88.7808	90.3601	89.1692	1.05191	1.17968	1.80805e+06	1.80552e+06	1.87731e+06	2.11409e+06	85.5237	85.4042	88.8
140	Monocrotophos	LC	2.15407e+06	2.10972e+06	2.10454e+06	2.7066e+06	79.5858	77.9474	77.7559	78.4297	1.00582	1.28245	2.08717e+06	2.01386e+06	2.18112e+06	2.55446e+06	81.7069	78.837	85.3847	81.9762	3.28214	4.00377	2.34478e+06	2.21146e+06	2.19582e+06	2.54813e+06	92.0197	86.7878	86.1739	88.3271	3.2126	3.63716	2.41829e+06	2.61626e+06	2.35723e+06	2.62006e+06	92.2992	99.8548	89.9688	94.0409	5.16805	5.49553	2.4522e+06	2.36741e+06	2.39611e+06	2.60282e+06	94.2132	90.9557	92.0583
141	Myclobutanil	LC	1.07855e+06	1.01302e+06	980562	1.05937e+06	101.811	95.6248	92.5612	96.6658	4.71202	4.87455	963594	992248	1.09011e+06	1.01616e+06	94.8271	97.647	107.278	99.9172	6.52835	6.53376	1.15381e+06	1.21377e+06	1.09646e+06	1.10317e+06	104.59	110.026	99.3916	104.669	5.31761	5.08039	1.07663e+06	1.11783e+06	1.0591e+06	1.06744e+06	100.861	104.721	99.2182	101.6	2.82476	2.78028	1.10316e+06	1.09201e+06	1.09895e+06	1.05377e+06	104.686	103.629	104.288
142	N,N-Dimethyl-N'-p-tolylsulphamide (DMST,metabolite of tolyfluanid)	LC	1.77537e+06	1.69391e+06	1.68054e+06	1.52538e+06	116.389	111.048	110.172	112.536	3.36506	2.9902	1.68571e+06	1.62088e+06	1.71144e+06	1.43399e+06	117.553	113.032	119.348	116.645	3.2543	2.78993	1.73123e+06	1.72378e+06	1.77844e+06	1.55699e+06	111.191	110.712	114.222	112.042	1.90362	1.69903	1.74435e+06	1.79944e+06	1.79465e+06	1.50883e+06	115.609	119.261	118.943	117.938	2.0227	1.71506	1.66951e+06	1.71852e+06	1.69998e+06	1.51434e+06	110.247	113.483	112.258
143	N,N-dimethylformamidine (DMF, metabolite of amitraz)	LC	483480	470991	440203	423781	114.087	111.14	103.875	109.701	5.25607	4.79127	437522	417641	494888	397778	109.992	104.994	124.413	113.133	10.0837	8.91313	477723	441750	484107	403648	118.351	109.439	119.933	115.908	5.65741	4.88095	499913	504987	504562	438957	113.887	115.043	114.946	114.625	0.641328	0.559501	477310	500578	448830	468878	101.798	106.761	95.7244
144	Nuarimol	LC	145912	157158	143940	153215	95.2332	102.573	93.9463	97.2509	4.654	4.78556	145632	132455	135285	160884	90.52	82.3295	84.0884	85.646	4.31168	5.0343	167326	181781	167120	168030	99.5809	108.184	99.4585	102.408	5.00254	4.88493	165542	170897	168218	163116	101.488	104.77	103.128	103.129	1.64131	1.59152	158076	170227	142925	166072	95.1857	102.502	86.0626
145	Ofurace	LC	1.0533e+06	1.00625e+06	1.01185e+06	1.13793e+06	92.5627	88.4281	88.92	89.9703	2.25852	2.5103	936785	976514	1.05961e+06	1.04585e+06	89.5716	93.3704	101.316	94.7525	5.99274	6.32462	1.08966e+06	1.03696e+06	1.01012e+06	1.05281e+06	103.5	98.4941	95.9451	99.313	3.84322	3.86981	1.05784e+06	1.04949e+06	1.11019e+06	1.04836e+06	100.904	100.107	105.897	102.303	3.13845	3.0678	1.00968e+06	986878	983091	1.02372e+06	98.6289	96.4011	96.0312
146	Omethoate	LC	1.30367e+06	1.24351e+06	1.34694e+06	1.77645e+06	73.3859	69.9995	75.822	73.0691	2.92416	4.0019	1.20196e+06	1.16083e+06	1.28105e+06	1.64563e+06	73.0395	70.5403	77.8456	73.8085	3.71287	5.03042	1.42396e+06	1.29219e+06	1.375e+06	1.65823e+06	85.8722	77.926	82.92	82.2394	4.01658	4.88401	1.45106e+06	1.57193e+06	1.43646e+06	1.67096e+06	86.8399	94.0734	85.9664	88.9599	4.44994	5.00219	1.49524e+06	1.52374e+06	1.46566e+06	1.66342e+06	89.8896	91.6033	88.1114
147	Oxadixyl	LC	3.8718e+06	3.56967e+06	3.4807e+06	4.12984e+06	93.7518	86.436	84.2817	88.1565	4.96395	5.63084	3.25937e+06	3.41221e+06	3.57265e+06	3.80882e+06	85.5744	89.5871	93.7995	89.6537	4.11293	4.58758	3.76304e+06	3.55138e+06	3.49429e+06	3.86209e+06	97.4353	91.9549	90.4767	93.289	3.66609	3.92983	3.96143e+06	3.92918e+06	3.89509e+06	3.81016e+06	103.97	103.124	102.229	103.108	0.870747	0.844502	3.83124e+06	3.88321e+06	3.85037e+06	3.8669e+06	99.0777	100.422	99.5725
148	Oxamyl	LC	3.59315e+06	3.4731e+06	3.45384e+06	4.01102e+06	89.582	86.5888	86.1087	87.4265	1.88207	2.15275	3.28393e+06	3.22264e+06	3.62263e+06	3.81247e+06	86.1366	84.529	95.0207	88.5621	5.65079	6.38059	3.74286e+06	3.49459e+06	3.5436e+06	3.80402e+06	98.3922	91.8657	93.1541	94.4707	3.45668	3.65899	3.78987e+06	3.86891e+06	3.75737e+06	3.82476e+06	99.0878	101.154	98.2381	99.4934	1.49978	1.50742	3.51048e+06	3.75478e+06	3.53169e+06	3.80801e+06	92.1868	98.6023	92.7437
149	Oxamyl oxime	LC	1.32122e+06	1.28524e+06	1.28005e+06	1.41628e+06	93.288	90.7479	90.3815	91.4725	1.58294	1.73051	1.30116e+06	1.23705e+06	1.34051e+06	1.33805e+06	97.2434	92.4518	100.184	96.6265	3.90297	4.03924	1.32669e+06	1.26563e+06	1.29985e+06	1.33188e+06	99.6102	95.0255	97.5951	97.4103	2.2979	2.35899	1.38983e+06	1.45519e+06	1.34696e+06	1.34631e+06	103.233	108.087	100.048	103.789	4.04827	3.90048	1.30151e+06	1.38822e+06	1.35278e+06	1.35322e+06	96.1787	102.586	99.9678
150	Oxyfluorfen	GC	16420.7	14747.4	11343.3	6167.37	266.252	239.12	183.925	229.765	41.953	18.2591	18232.1	14889.5	15839.1	5598.17	325.679	265.972	282.933	291.528	30.7675	10.5539	22443.6	21354.3	21460.9	9748.77	230.22	219.046	220.139	223.135	6.15987	2.76061	21357.3	16755.7	16758.8	7437.78	287.146	225.278	225.32	245.914	35.7075	14.5203	19877.5	19658	19357.3	6536.41	304.104	300.746	296.146
151	Paclobutrazol	LC	1.47387e+06	1.4738e+06	1.52114e+06	1.55059e+06	95.0526	95.0477	98.1006	96.067	1.76115	1.83325	1.39058e+06	1.36221e+06	1.50264e+06	1.48756e+06	93.4806	91.5732	101.014	95.3558	4.99172	5.23484	1.62539e+06	1.48026e+06	1.57859e+06	1.56995e+06	103.531	94.2872	100.55	99.4564	4.71825	4.74403	1.46964e+06	1.50998e+06	1.60412e+06	1.49625e+06	98.2212	100.918	107.209	102.116	4.61241	4.51683	1.5697e+06	1.55431e+06	1.54919e+06	1.49969e+06	104.668	103.642	103.301
152	Paraoxon methyl	GC	1450.08	1371.69	1094.43	896.37	161.772	153.027	122.096	145.632	20.8463	14.3144	1209.69	1142.11	834.115	465.138	260.071	245.542	179.326	228.313	43.0412	18.8518	2705.77	1860.08	2282.19	954.134	283.584	194.95	239.189	239.241	44.3169	18.524	2492.34	515.521	1554.18	999.917	249.255	51.5564	155.431	152.081	98.892	65.0259	1011.92	869.737	1616.76	564.117	179.382	154.177	286.601
153	Parathion ethyl	GC	7521.65	8451.58	7189.95	3370.38	223.169	250.761	213.328	229.086	19.4051	8.47066	9948.15	8237.64	8935.15	3852.76	258.208	213.811	231.916	234.645	22.324	9.51395	10679.6	11226.3	12007.5	6180.7	172.789	181.635	194.275	182.9	10.7983	5.90395	9742.94	9795.81	10067.7	3679.71	264.775	266.211	273.6	268.195	4.73553	1.7657	9802.38	11253.3	10155.7	3906.62	250.917	288.056	259.962
154	Parathion methyl	GC	26073.4	18946.8	19954.8	10858.1	240.128	174.494	183.778	199.467	35.5185	17.8067	25462.1	22574.3	24759.4	11987.8	212.4	188.311	206.539	202.417	12.5626	6.20633	26368.8	32074.7	31109.5	17690.6	149.056	181.31	175.854	168.74	17.2636	10.2309	31515.2	27014	28499.6	12147.4	259.44	222.385	234.615	238.813	18.881	7.90618	28650.7	31209.9	25820.8	10091.9	283.899	309.258	255.858
155	Penconazole	LC	1.43942e+06	1.37897e+06	1.33217e+06	1.4592e+06	98.6445	94.5021	91.2946	94.8137	3.68484	3.8864	1.27921e+06	1.30341e+06	1.37073e+06	1.35905e+06	94.1257	95.9065	100.86	96.9641	3.48953	3.59878	1.48682e+06	1.43339e+06	1.44637e+06	1.45669e+06	102.068	98.4004	99.2916	99.9201	1.91296	1.91449	1.45051e+06	1.44611e+06	1.44661e+06	1.37142e+06	105.767	105.446	105.483	105.566	0.175649	0.166389	1.44207e+06	1.41706e+06	1.41196e+06	1.39399e+06	103.449	101.655	101.289
156	Pencycuron	LC	5.57468e+06	5.28669e+06	5.15586e+06	5.67445e+06	98.2419	93.1665	90.8609	94.0898	3.77609	4.01329	4.78694e+06	4.79623e+06	5.30215e+06	5.32193e+06	89.9476	90.1221	99.6284	93.2327	5.5395	5.94158	5.21022e+06	5.07171e+06	5.09222e+06	5.23022e+06	99.6175	96.9693	97.3615	97.9828	1.42925	1.45867	5.3482e+06	5.19054e+06	5.40745e+06	5.29181e+06	101.066	98.0863	102.185	100.446	2.11861	2.10921	5.09928e+06	5.2352e+06	5.17905e+06	5.18546e+06	98.3381	100.959	99.8763
157	Pendimethalin	LC	456405	454583	463540	479669	95.1499	94.7701	96.6375	95.5192	0.986934	1.03323	401754	422540	464799	461321	87.0876	91.5934	100.754	93.1449	6.96396	7.47648	360587	391405	369747	382587	94.2497	102.305	96.644	97.7328	4.13651	4.23246	485463	493152	488685	468319	103.661	105.303	104.349	104.437	0.824484	0.789454	462740	433866	487346	469913	98.4735	92.329	103.71
158	Permethrin (two isomers)	GC	166446	156675	152395	81550.8	204.101	192.12	186.871	194.364	8.83111	4.5436	193266	162085	170584	92826.2	208.202	174.611	183.767	188.86	17.3653	9.19481	208755	213159	238577	115554	180.657	184.468	206.464	190.53	13.931	7.31171	208138	179849	176014	104126	199.89	172.722	169.039	180.551	16.8496	9.33233	174374	166693	168876	86065.5	202.606	193.682	196.219
159	Phosalone	LC	2.06698e+06	1.98943e+06	1.91153e+06	2.16812e+06	95.3352	91.7584	88.1656	91.753	3.58479	3.90699	1.86906e+06	1.85966e+06	2.01319e+06	2.00717e+06	93.1192	92.6507	100.3	95.3567	4.28762	4.4964	1.96949e+06	1.90249e+06	1.96612e+06	2.02591e+06	97.2151	93.9079	97.049	96.0573	1.86333	1.93981	1.9642e+06	1.94337e+06	2.05272e+06	2.03355e+06	96.5897	95.5654	100.943	97.6994	2.8554	2.92264	1.95069e+06	1.91846e+06	1.94149e+06	2.02192e+06	96.4772	94.8834	96.0222
160	Phosmet	LC	2.94354e+06	2.78574e+06	2.85647e+06	2.92457e+06	100.648	95.2529	97.6712	97.8575	2.70263	2.7618	2.69446e+06	2.64269e+06	2.80184e+06	2.7189e+06	99.1009	97.197	103.05	99.7828	2.98573	2.99223	2.82942e+06	2.67984e+06	2.71773e+06	2.6738e+06	105.82	100.226	101.643	102.563	2.90854	2.83585	2.77797e+06	2.98727e+06	2.89358e+06	2.74431e+06	101.227	108.853	105.439	105.173	3.82028	3.63237	2.81085e+06	2.80864e+06	2.87376e+06	2.7605e+06	101.824	101.744	104.103
161	Phosmet oxon	LC	5.20753e+06	5.00276e+06	5.10273e+06	5.63906e+06	92.3475	88.7163	90.489	90.5176	1.81579	2.00601	4.93588e+06	4.73063e+06	5.22405e+06	5.19157e+06	95.0749	91.1213	100.626	95.6072	4.77446	4.99383	5.56192e+06	5.34647e+06	5.37998e+06	5.28871e+06	105.166	101.092	101.726	102.661	2.1921	2.13527	5.35558e+06	5.54366e+06	5.45772e+06	5.30587e+06	100.937	104.481	102.862	102.76	1.77458	1.72692	5.26064e+06	5.29495e+06	5.21386e+06	5.24604e+06	100.278	100.932	99.3867
163	Pirimicarb	LC	6.44232e+06	6.37064e+06	6.255e+06	9.54641e+06	67.4842	66.7334	65.522	66.5799	0.990078	1.48705	4.38351e+06	4.29661e+06	4.78101e+06	8.81903e+06	49.7051	48.7197	54.2124	50.8791	2.92849	5.75579	5.14687e+06	5.06514e+06	5.02867e+06	8.89904e+06	57.8363	56.9178	56.508	57.0874	0.680161	1.19144	6.36031e+06	3.2846e+06	6.6939e+06	9.13255e+06	69.6445	35.9659	73.2972	59.6358	20.58	34.5094	6.75312e+06	6.84847e+06	6.79601e+06	8.95116e+06	75.4441	76.5093	75.9232
164	Pirimiphos ethyl	LC	8.94584e+06	8.68744e+06	9.03025e+06	1.01063e+07	88.5177	85.9609	89.3529	87.9438	1.76735	2.00963	8.32485e+06	8.19578e+06	8.97065e+06	9.08704e+06	91.6123	90.1919	98.7192	93.5078	4.56872	4.88592	8.40756e+06	8.16956e+06	8.28726e+06	8.59294e+06	97.8426	95.0729	96.4426	96.4527	1.38488	1.43581	9.08667e+06	9.27828e+06	8.74542e+06	9.22346e+06	98.5169	100.594	94.8171	97.9761	2.92635	2.9868	8.81189e+06	8.79549e+06	8.95818e+06	9.29472e+06	94.8053	94.6288	96.3793
165	Pirimiphos methyl	LC	2.33389e+06	2.25041e+06	2.17152e+06	2.50339e+06	93.2292	89.8946	86.7431	89.9556	3.24343	3.60559	2.0098e+06	2.00975e+06	2.13153e+06	2.265e+06	88.7328	88.7308	94.1074	90.5237	3.1036	3.42849	2.05616e+06	1.96427e+06	2.06396e+06	2.18949e+06	93.9107	89.7138	94.2669	92.6305	2.53221	2.73367	2.21048e+06	2.18721e+06	2.28727e+06	2.30226e+06	96.0138	95.0027	99.3492	96.7886	2.27447	2.34994	2.23008e+06	2.17129e+06	2.2619e+06	2.29442e+06	97.1959	94.6339	98.5828
166	Prochloraz	LC	1.26519e+06	1.19256e+06	1.12756e+06	1.40622e+06	89.9707	84.8055	80.1837	84.9866	4.89599	5.7609	1.10749e+06	988808	1.0627e+06	1.29893e+06	85.2615	76.1248	81.8138	81.0667	4.61392	5.69151	1.21074e+06	1.17825e+06	1.18659e+06	1.34904e+06	89.748	87.3398	87.9581	88.3486	1.25071	1.41565	1.24118e+06	1.24197e+06	1.29408e+06	1.3442e+06	92.3356	92.3948	96.271	93.6672	2.25521	2.40769	1.27332e+06	1.29264e+06	1.35326e+06	1.30358e+06	97.6783	99.1608	103.81
167	Procymidone	GC	348706	328873	311006	261255	133.474	125.882	119.043	126.133	7.21851	5.72293	373034	341676	325163	254343	146.666	134.337	127.844	136.282	9.56026	7.01505	387714	370670	401235	315388	122.932	117.528	127.219	122.56	4.85631	3.96239	357326	380510	372101	284260	125.704	133.86	130.902	130.155	4.12889	3.17228	347784	338499	351583	249288	139.511	135.786	141.035
168	Profenofos	LC	1.12358e+06	1.09379e+06	1.08366e+06	1.23431e+06	91.0296	88.6156	87.7954	89.1468	1.6813	1.88599	980700	1.01427e+06	1.10757e+06	1.13155e+06	86.6685	89.6356	97.8806	91.3949	5.80937	6.35634	982998	1.01105e+06	1.07155e+06	1.06024e+06	92.7148	95.361	101.067	96.3809	4.26844	4.42872	1.1034e+06	1.13185e+06	1.0892e+06	1.14723e+06	96.1789	98.659	94.9411	96.593	1.89323	1.96	1.09045e+06	1.05958e+06	1.13349e+06	1.15409e+06	94.4859	91.8104	98.215
169	Propargite	LC	5.57681e+06	5.18607e+06	5.45047e+06	5.79233e+06	96.2792	89.5334	94.0981	93.3036	3.44238	3.68944	5.15445e+06	4.99787e+06	5.51172e+06	5.41021e+06	95.2727	92.3786	101.876	96.5092	4.86812	5.0442	5.01325e+06	5.01042e+06	5.08343e+06	5.07321e+06	98.818	98.7622	100.201	99.2605	0.815246	0.82132	5.47564e+06	5.66163e+06	5.54192e+06	5.3245e+06	102.838	106.332	104.083	104.418	1.77044	1.69554	5.33906e+06	5.29816e+06	5.48138e+06	5.43459e+06	98.2422	97.4896	100.861
170	Propiconazole	LC	656895	633000	618775	629920	104.282	100.489	98.2308	101.001	3.05807	3.02777	587635	580176	642676	612491	95.9417	94.724	104.928	98.5313	5.5732	5.65628	670819	702781	657417	624888	107.35	112.465	105.206	108.34	3.72969	3.44256	685991	690942	626920	605168	113.356	114.174	103.595	110.375	5.88592	5.33268	661865	638655	692780	618803	106.959	103.208	111.955
171	Propoxur	LC	3.31743e+06	3.24337e+06	3.15303e+06	3.33758e+06	99.3961	97.1773	94.4704	97.0146	2.46684	2.54275	3.09941e+06	3.08001e+06	3.15415e+06	3.03391e+06	102.159	101.519	103.963	102.547	1.26732	1.23584	3.18426e+06	3.1019e+06	3.1198e+06	3.0019e+06	106.075	103.331	103.928	104.445	1.44312	1.38171	3.16628e+06	3.27846e+06	3.16875e+06	3.11887e+06	101.52	105.117	101.599	102.745	2.05413	1.99924	3.19851e+06	3.16504e+06	3.08566e+06	3.04214e+06	105.14	104.04	101.431
172	Propyzamide (pronamide)	LC	923483	881533	840895	947930	97.421	92.9955	88.7085	93.0417	4.35641	4.68221	866581	821754	895796	926124	93.5708	88.7305	96.7254	93.0089	4.02693	4.32962	872798	856408	891209	830813	105.054	103.081	107.27	105.135	2.09559	1.99324	915430	938962	921642	937553	97.6403	100.15	98.303	98.6978	1.30072	1.31788	897020	872566	857397	883392	101.543	98.7745	97.0574
173	Proquinazid	LC	1.3383e+06	923604	1.27873e+06	1.47472e+06	90.7495	62.6291	86.7098	80.0295	15.204	18.9979	1.24288e+06	1.19944e+06	1.28449e+06	1.32306e+06	93.94	90.6565	97.0846	93.8937	3.21428	3.42332	1.31597e+06	1.26186e+06	1.35869e+06	1.30281e+06	101.01	96.8565	104.289	100.719	3.72494	3.69836	1.36585e+06	1.27089e+06	1.36147e+06	1.30606e+06	104.578	97.3072	104.242	102.042	4.10424	4.0221	1.28657e+06	1.23636e+06	1.25544e+06	1.31095e+06	98.1398	94.31	95.7651
174	Prothioconazole-desthio	LC	900686	781068	796769	913797	98.5652	85.475	87.1931	90.4111	7.11369	7.86817	777692	764274	877121	908325	85.6182	84.141	96.5647	88.7746	6.7867	7.64487	856762	833600	843441	872894	98.1519	95.4984	96.6258	96.7587	1.3317	1.37631	900852	884627	863941	896101	100.53	98.7196	96.4111	98.5536	2.06457	2.09487	862236	880864	868039	885431	97.3803	99.4842	98.0358
175	Prothiophos	GC	487463	449774	447969	419281	116.262	107.273	106.842	110.125	5.3184	4.8294	478748	459234	484674	415958	115.095	110.404	116.52	114.007	3.20008	2.80693	562118	562872	574602	533930	105.279	105.42	107.618	106.106	1.31112	1.23567	523031	474418	495739	486200	107.575	97.5767	101.962	102.371	5.01188	4.89578	468146	463219	487911	425037	110.143	108.983	114.793
176	Pyraclostrobin	LC	5.71594e+06	5.33264e+06	5.44754e+06	5.84288e+06	97.8274	91.2673	93.2338	94.1095	3.36656	3.57728	4.98391e+06	4.90489e+06	5.60454e+06	5.517e+06	90.3374	88.905	101.587	93.6097	6.94536	7.41948	5.5015e+06	5.08861e+06	5.31686e+06	5.32969e+06	103.224	95.4766	99.7592	99.4864	3.88068	3.90071	5.50489e+06	5.62674e+06	5.6388e+06	5.44672e+06	101.068	103.305	103.527	102.633	1.36001	1.32512	5.38232e+06	5.28328e+06	5.38424e+06	5.46215e+06	98.5385	96.7253	98.5738
177	Pyrazophos	LC	1.70383e+06	1.62545e+06	1.73225e+06	1.74359e+06	97.7202	93.2245	99.3497	96.7648	3.17236	3.27842	1.53055e+06	1.55647e+06	1.78479e+06	1.70496e+06	89.7708	91.291	104.683	95.2482	8.20579	8.61517	1.9613e+06	1.986e+06	1.95821e+06	1.91443e+06	102.449	103.738	102.287	102.825	0.795468	0.773616	1.90096e+06	1.97183e+06	1.88367e+06	1.73972e+06	109.268	113.342	108.274	110.295	2.68524	2.4346	1.83383e+06	1.83963e+06	1.84165e+06	1.78808e+06	102.558	102.883	102.996
178	Pyridaben	LC	6.26725e+06	5.2156e+06	5.86535e+06	6.44972e+06	97.1709	80.8654	90.9395	89.6586	8.22785	9.17687	5.39694e+06	5.25522e+06	5.92187e+06	5.93595e+06	90.9196	88.5322	99.7628	93.0715	5.9165	6.35694	5.5833e+06	5.55336e+06	5.59946e+06	5.7701e+06	96.7625	96.2438	97.0426	96.683	0.405332	0.419238	6.01069e+06	6.00008e+06	5.86961e+06	5.90968e+06	101.709	101.53	99.322	100.854	1.32949	1.31824	5.73868e+06	5.88643e+06	5.83248e+06	5.92841e+06	96.7997	99.292	98.382
179	Pyridaphenthion	LC	3.02852e+06	2.96919e+06	2.87589e+06	3.14709e+06	96.2326	94.3473	91.3826	93.9875	2.44496	2.60137	2.92422e+06	2.70109e+06	3.08068e+06	2.99048e+06	97.7845	90.3229	103.016	97.0413	6.37929	6.57379	3.4498e+06	3.18238e+06	3.25673e+06	3.16173e+06	109.111	100.653	103.005	104.256	4.36584	4.18759	3.08175e+06	3.18132e+06	2.99438e+06	3.06467e+06	100.557	103.806	97.7062	100.69	3.05221	3.0313	3.05577e+06	3.14523e+06	2.99762e+06	3.05223e+06	100.116	103.047	98.2109
180	Pyrimethanil	GC	383305	384038	375496	412651	92.8885	93.0661	90.9962	92.3169	1.14725	1.24273	389050	380107	401141	390935	99.5179	97.2303	102.611	99.7863	2.70032	2.7061	540962	519558	544327	471879	114.64	110.104	115.353	113.366	2.84709	2.51142	441198	453801	459382	428926	102.861	105.799	107.1	105.254	2.17171	2.06331	423781	415729	444239	394019	107.553	105.51	112.746
181	Pyriproxifen	LC	6.89461e+06	6.53028e+06	6.61062e+06	7.23833e+06	95.2514	90.2179	91.3279	92.2657	2.64452	2.8662	6.14343e+06	6.04461e+06	6.67678e+06	6.65225e+06	92.3511	90.8656	100.369	94.5284	5.11199	5.40789	5.74954e+06	5.61126e+06	5.66948e+06	5.81057e+06	98.9498	96.5699	97.5719	97.6972	1.19489	1.22306	6.69245e+06	6.68664e+06	6.58973e+06	6.63694e+06	100.836	100.749	99.2888	100.291	0.869363	0.866838	6.46625e+06	6.52868e+06	6.51047e+06	6.68699e+06	96.6989	97.6326	97.3602
182	Quinalphos	LC	1.31766e+06	1.24104e+06	1.20813e+06	1.32833e+06	99.1965	93.4287	90.9508	94.5253	4.23081	4.47585	1.12181e+06	1.09662e+06	1.20201e+06	1.20216e+06	93.3162	91.2211	99.9873	94.8416	4.57783	4.82682	1.26527e+06	1.20259e+06	1.13673e+06	1.21534e+06	104.109	98.9514	93.5318	98.864	5.28899	5.34977	1.19285e+06	1.19434e+06	1.23962e+06	1.23799e+06	96.3535	96.474	100.131	97.653	2.14727	2.19887	1.21319e+06	1.17774e+06	1.17077e+06	1.21701e+06	99.6859	96.7728	96.2005
183	Quinoxyfen	LC	529697	506777	502802	644030	82.2473	78.6884	78.0712	79.669	2.25414	2.82939	414159	451649	481440	590895	70.0902	76.4347	81.4764	76.0004	5.70551	7.50721	484034	455101	406321	520448	93.0033	87.4441	78.0715	86.173	7.54663	8.75753	478107	460143	498854	573486	83.3686	80.2361	86.9862	83.5303	3.37795	4.04398	478612	479766	496569	577370	82.8952	83.0951	86.0053
184	Rotenone	LC	551085	538442	540675	583463	94.4508	92.2838	92.6666	93.1337	1.15655	1.24182	485273	481740	557407	589640	82.2999	81.7007	94.5334	86.178	7.24222	8.40379	616316	638870	609461	627601	98.2019	101.796	97.1097	99.0357	2.45174	2.47561	523609	577279	568051	589684	88.7949	97.8964	96.3314	94.3409	4.8663	5.15821	561247	528326	560182	581199	96.5671	90.9027	96.3838
185	Simazine	LC	456695	434271	432991	507595	89.9725	85.5547	85.3025	86.9432	2.62645	3.02088	412256	401162	416115	451396	91.3293	88.8714	92.1841	90.795	1.71978	1.89413	394584	356764	361484	406242	97.1302	87.8204	88.9824	91.311	5.07294	5.55567	439440	455647	437913	459119	95.7138	99.2439	95.3812	96.7796	2.14058	2.21181	447028	418407	437824	452563	98.777	92.4528	96.7434
186	Spirodiclofen	LC	2.59565e+06	1.94913e+06	2.32421e+06	2.65176e+06	97.8841	73.5033	87.6479	86.3451	12.2425	14.1785	2.31742e+06	2.28091e+06	2.50074e+06	2.47843e+06	93.5036	92.0302	100.9	95.4779	4.75307	4.97818	2.44995e+06	2.51781e+06	2.4953e+06	2.44791e+06	100.084	102.856	101.936	101.625	1.41189	1.38932	2.51556e+06	2.58596e+06	2.46342e+06	2.45364e+06	102.523	105.393	100.399	102.772	2.50629	2.4387	2.50071e+06	2.43919e+06	2.54562e+06	2.53272e+06	98.7362	96.3071	100.509
187	Spiromesifen	LC	866115	811218	833181	902771	95.9396	89.8586	92.2915	92.6966	3.06067	3.30182	765094	796512	854352	824352	92.8115	96.6228	103.639	97.6911	5.49231	5.62211	785506	743018	769454	750171	104.71	99.0465	102.57	102.109	2.85995	2.80087	835716	851958	845666	825051	101.293	103.261	102.499	102.351	0.992593	0.969794	804177	812166	801882	809957	99.2864	100.273	99.003
188	Spirotetramat	LC	1.07955e+06	1.02293e+06	1.06666e+06	1.06779e+06	101.102	95.7992	99.8946	98.932	2.7794	2.8094	912712	981785	1.03591e+06	1.03408e+06	88.2633	94.9429	100.177	94.4611	5.97147	6.32161	1.35069e+06	1.2963e+06	1.38581e+06	1.35675e+06	99.553	95.5443	102.141	99.0796	3.32396	3.35484	1.06749e+06	1.14207e+06	1.04264e+06	1.09291e+06	97.6741	104.498	95.3997	99.1905	4.7348	4.77344	994601	1.04066e+06	1.10798e+06	1.09981e+06	90.434	94.6215	100.743
189	Spirotetramat-enol	LC	407497	378415	387016	410515	99.2648	92.1805	94.2757	95.2403	3.63932	3.8212	349407	378705	363267	377143	92.6457	100.414	96.3208	96.4603	3.88611	4.02872	567842	527692	534545	481323	117.975	109.634	111.057	112.889	4.46224	3.95278	405294	415833	416420	382981	105.826	108.578	108.731	107.712	1.63478	1.51773	364970	373457	369874	435279	83.8475	85.7973	84.9741
190	Spiroxamine (two isomers)	GC	3.55031e+06	3.82015e+06	3.93512e+06	8.6634e+06	40.9805	44.0952	45.4223	43.4994	2.28003	5.24152	3.44122e+06	3.24403e+06	3.50765e+06	8.01071e+06	42.9577	40.4962	43.7871	42.4137	1.71155	4.03538	4.12763e+06	3.99669e+06	3.72466e+06	8.02596e+06	51.4285	49.797	46.4077	49.2111	2.56117	5.20446	4.16435e+06	4.84804e+06	4.19764e+06	8.1092e+06	51.3534	59.7844	51.7639	54.3006	4.75358	8.75421	4.7254e+06	4.76718e+06	4.55238e+06	8.25619e+06	57.2346	57.7407	55.139
191	Tebuconazole	LC	1.76839e+06	1.71849e+06	1.7112e+06	1.89274e+06	93.43	90.7939	90.4087	91.5442	1.6445	1.7964	1.55695e+06	1.55388e+06	1.74643e+06	1.72886e+06	90.0564	89.8788	101.016	93.6503	6.37928	6.81181	1.8248e+06	1.70305e+06	1.82089e+06	1.82823e+06	99.8123	93.1526	99.5985	97.5211	3.78478	3.88099	1.86955e+06	1.87158e+06	1.8078e+06	1.77522e+06	105.314	105.428	101.835	104.192	2.04211	1.95994	1.84345e+06	1.82399e+06	1.83522e+06	1.81502e+06	101.566	100.494	101.113
192	Tebufenocide	LC	5.95541e+06	5.80278e+06	5.91904e+06	6.09367e+06	97.7312	95.2264	97.1343	96.6973	1.30832	1.35301	5.60629e+06	5.24604e+06	6.03556e+06	5.73098e+06	97.8243	91.5382	105.314	98.2257	6.89691	7.02149	5.99748e+06	5.83668e+06	5.87764e+06	5.70134e+06	105.194	102.374	103.092	103.553	1.46569	1.4154	6.24341e+06	6.18698e+06	6.20764e+06	5.75307e+06	108.523	107.542	107.901	107.989	0.496222	0.459511	5.82266e+06	5.95304e+06	5.85627e+06	5.51304e+06	105.616	107.981	106.226
193	Tebufenpyrad	LC	944024	938632	835665	994622	94.9128	94.3707	84.0184	91.1006	6.13943	6.73917	836100	827246	915345	952235	87.804	86.8742	96.126	90.2681	5.09437	5.6436	825863	832650	887514	873619	94.5336	95.3104	101.59	97.1448	3.86957	3.98331	865264	960850	960968	946352	91.4315	101.532	101.544	98.1693	5.83508	5.9439	847590	884445	992864	1.01854e+06	83.2166	86.835	97.4796
194	Teflubenzuron	GC	129123	126683	124878	144600	89.2967	87.6095	86.3611	87.7557	1.47325	1.67881	125132	109233	134669	137929	90.7224	79.1949	97.6369	89.1847	9.31667	10.4465	86775.7	88484.6	93435.2	105304	82.4047	84.0275	88.7287	85.0536	3.28452	3.8617	101755	104457	116073	130221	78.1398	80.2151	89.1352	82.4967	5.842	7.08149	99332.5	113713	105004	129224	76.8686	87.9972	81.2576
195	Tefluthrin	GC	1.2012e+06	1.1088e+06	1.09573e+06	987034	121.698	112.336	111.013	115.016	5.82477	5.06433	1.09219e+06	1.13364e+06	1.13857e+06	942676	115.861	120.257	120.781	118.967	2.70222	2.27141	1.38975e+06	1.40359e+06	1.41493e+06	1.12274e+06	123.782	125.015	126.024	124.94	1.12311	0.898915	1.26268e+06	1.28601e+06	1.24801e+06	1.00674e+06	125.423	127.74	123.966	125.71	1.90344	1.51415	1.24186e+06	1.23016e+06	1.29675e+06	924113	134.384	133.117	140.324
196	Telodrin (isobenzan)	GC	65616.3	69242.1	56661	61538.1	106.627	112.519	92.0748	103.74	10.5234	10.144	59522	66998.8	65712.9	62594.8	95.0909	107.036	104.981	102.369	6.38647	6.23866	65996.2	74427.8	69974	68092.5	96.9214	109.304	102.763	102.996	6.19457	6.01437	63750.4	62874.8	62686.8	61704.9	103.315	101.896	101.591	102.267	0.919954	0.899558	64669.1	62906.9	67515.7	59086.5	109.448	106.466	114.266
197	Terbufos	GC	132079	118601	109035	103855	127.176	114.198	104.987	115.454	11.1474	9.65531	121952	124838	130151	99336.9	122.766	125.671	131.019	126.485	4.18668	3.31001	162645	171085	164439	133558	121.779	128.099	123.122	124.333	3.32924	2.67768	129247	124278	135982	113079	114.298	109.904	120.254	114.819	5.19459	4.52417	116742	114821	131260	103431	112.869	111.012	126.905
198	Terbuthylazine	LC	3.60824e+06	3.71794e+06	3.60332e+06	3.96448e+06	91.0142	93.7814	90.8902	91.8953	1.63463	1.7788	3.46982e+06	3.42642e+06	3.57708e+06	3.61544e+06	95.9723	94.7719	98.9392	96.5611	2.14515	2.22154	3.31829e+06	3.28133e+06	3.21405e+06	3.3622e+06	98.6939	97.5948	95.5937	97.2941	1.57184	1.61555	3.50026e+06	3.57812e+06	3.58045e+06	3.62449e+06	96.5726	98.7206	98.7849	98.026	1.25914	1.28449	3.47516e+06	3.48899e+06	3.31317e+06	3.57459e+06	97.2184	97.6053	92.6867
199	Tetrachlorvinphos	LC	1.53099e+06	1.49606e+06	1.45045e+06	1.56697e+06	97.7035	95.4744	92.5635	95.2471	2.57752	2.70614	1.34495e+06	1.29071e+06	1.42542e+06	1.47374e+06	91.2607	87.5803	96.721	91.854	4.59911	5.00698	1.55691e+06	1.48201e+06	1.55169e+06	1.46094e+06	106.569	101.442	106.212	104.741	2.86255	2.73298	1.51735e+06	1.47012e+06	1.49325e+06	1.51351e+06	100.254	97.1332	98.6615	98.6828	1.56035	1.58117	1.45452e+06	1.42803e+06	1.41947e+06	1.44533e+06	100.636	98.8034	98.2108
200	Tetraconazole	LC	647715	667376	619550	711345	91.055	93.8189	87.0956	90.6565	3.37931	3.7276	575263	616217	634087	679441	84.6671	90.6947	93.3248	89.5622	4.43857	4.95586	649019	673845	699755	639154	101.543	105.428	109.481	105.484	3.96928	3.76291	674385	696807	662368	653650	103.172	106.602	101.334	103.703	2.6741	2.57862	645837	672102	606634	668893	96.5531	100.48	90.6921
201	Tetradifon	GC	168942	165823	156431	129120	130.841	128.426	121.152	126.806	5.04332	3.97718	178118	166752	172098	126624	140.667	131.691	135.913	136.09	4.49055	3.29969	195824	196465	202016	162324	120.638	121.033	124.452	122.041	2.09757	1.71874	198917	178919	188266	147664	134.709	121.166	127.496	127.79	6.7763	5.30268	179111	172303	172464	130152	137.617	132.387	132.51
202	Tetramethrin	GC	109830	97678	102026	66059.2	166.26	147.864	154.447	156.19	9.3209	5.96766	138771	97537.5	112842	74293.2	186.788	131.287	151.887	156.654	28.0557	17.9094	129377	129993	147757	111870	115.649	116.2	132.079	121.309	9.33074	7.69168	139111	107793	110220	94983.7	146.458	113.485	116.041	125.328	18.3434	14.6364	107781	107993	106368	66212.7	162.78	163.1	160.646
203	Thiacloprid	LC	2.23966e+06	2.2024e+06	2.11243e+06	2.5562e+06	87.6169	86.1591	82.6393	85.4718	2.55897	2.99394	2.03067e+06	2.02398e+06	2.13092e+06	2.36498e+06	85.8641	85.5815	90.1033	87.183	2.53303	2.90542	2.27468e+06	2.23799e+06	2.2283e+06	2.42226e+06	93.9073	92.3926	91.9924	92.7641	1.01009	1.08888	2.22999e+06	2.33006e+06	2.26016e+06	2.3837e+06	93.5516	97.7497	94.8175	95.3729	2.15346	2.25793	2.20105e+06	2.17402e+06	2.16347e+06	2.38825e+06	92.1615	91.0298	90.5878
204	Thiamethoxam	LC	1.39082e+06	1.3367e+06	1.24422e+06	1.55335e+06	89.5366	86.0529	80.0991	85.2295	4.77228	5.59933	1.19464e+06	1.17696e+06	1.31142e+06	1.41239e+06	84.5834	83.3312	92.8514	86.922	5.17301	5.95132	1.35088e+06	1.26439e+06	1.26941e+06	1.41104e+06	95.7365	89.6066	89.9627	91.7686	3.44089	3.74953	1.41019e+06	1.44783e+06	1.42923e+06	1.45289e+06	97.0613	99.6515	98.3712	98.3613	1.29514	1.31672	1.41881e+06	1.38613e+06	1.41432e+06	1.4024e+06	101.17	98.8395	100.85
205	Thiodicarb	LC	3.42726e+06	3.27368e+06	3.23741e+06	3.98655e+06	85.9705	82.1182	81.2082	83.099	2.5281	3.04227	3.14252e+06	3.03619e+06	3.44969e+06	3.73398e+06	84.16	81.3123	92.3863	85.9529	5.75059	6.6904	3.41623e+06	3.34181e+06	3.40168e+06	3.97124e+06	86.0243	84.1504	85.658	85.2776	0.993205	1.16467	3.63487e+06	3.74097e+06	3.59487e+06	3.88124e+06	93.6522	96.386	92.6217	94.22	1.94528	2.06462	3.55023e+06	3.62722e+06	3.58816e+06	3.8326e+06	92.6323	94.641	93.6219
206	Tolclofos methyl	GC	214497	193414	182490	182694	117.408	105.867	99.8883	107.721	8.90561	8.26729	196982	199881	194683	184273	106.897	108.47	105.65	107.006	1.41342	1.32089	215788	229139	240457	245192	88.0074	93.4525	98.0688	93.1762	5.03636	5.4052	214842	201089	199251	208882	102.854	96.2692	95.3894	98.1708	4.07933	4.15534	192642	194540	199445	184902	104.186	105.213	107.865
207	Tolylfluanid	GC	103667	106839	103504	115665	89.6269	92.3692	89.4862	90.4941	1.62541	1.79615	115507	101224	96215.1	127206	90.8032	79.5746	75.6373	82.005	7.86967	9.59657	139659	146112	152619	151530	92.1659	96.4241	100.719	96.4362	4.27635	4.43438	119160	99698.5	109009	143291	83.1597	69.5776	76.0751	76.2708	6.79315	8.90662	100627	109220	101151	117134	85.908	93.2439	86.355
208	Triadimefon	LC	1.04745e+06	880880	917401	984769	106.365	89.4504	93.159	96.3248	8.8905	9.22971	952867	928453	982580	926279	102.87	100.235	106.078	103.061	2.92641	2.83949	1.05735e+06	1.03552e+06	985720	1.05583e+06	100.144	98.0765	93.3596	97.1934	3.47739	3.5778	1.01593e+06	1.07656e+06	986939	954394	106.447	112.8	103.41	107.553	4.79176	4.45527	921666	966216	1.00928e+06	956997	96.3082	100.963	105.464
209	Triadimenol	LC	553391	525744	525088	530252	104.364	99.1499	99.026	100.847	3.04656	3.02099	509861	453641	521080	479556	106.319	94.5961	108.659	103.191	7.5351	7.30207	708837	655195	658093	558873	126.833	117.235	117.753	120.607	5.39815	4.47581	571388	608605	552218	508409	112.387	119.708	108.617	113.571	5.63926	4.96542	567526	580140	558215	511380	110.979	113.446	109.159
210	Triazophos (hostathion)	LC	7.54259e+06	7.11413e+06	7.07196e+06	7.45317e+06	101.2	95.451	94.8853	97.1787	3.49379	3.59523	6.89577e+06	6.7058e+06	7.24707e+06	6.98442e+06	98.7307	96.0108	103.761	99.5007	3.9318	3.95153	7.37376e+06	7.2788e+06	7.1486e+06	7.0195e+06	105.047	103.694	101.839	103.527	1.61034	1.55548	7.2729e+06	7.50743e+06	7.3141e+06	7.04563e+06	103.226	106.555	103.811	104.53	1.77725	1.70022	7.12266e+06	7.1439e+06	7.05126e+06	7.02286e+06	101.421	101.723	100.404
211	Trichlorfon	LC	164661	160566	190022	195834	84.0815	81.9909	97.0317	87.7014	8.14764	9.2902	153410	163710	162581	185731	82.5976	88.1436	87.5355	86.0922	3.04169	3.53306	180357	162445	155922	184385	97.8152	88.1009	84.5634	90.1598	6.86166	7.61055	167067	157122	173968	196985	84.8121	79.7636	88.3157	84.2971	4.29923	5.10009	161673	156490	164125	187415	86.2648	83.4993	87.573
212	Trifloxystrobin	LC	6.84749e+06	6.57829e+06	6.66601e+06	7.04218e+06	97.2354	93.4127	94.6583	95.1021	1.94961	2.05002	6.31898e+06	6.06389e+06	6.43174e+06	6.4997e+06	97.2196	93.2949	98.9544	96.4896	2.89946	3.00495	6.17792e+06	6.10386e+06	6.19756e+06	6.24196e+06	98.9741	97.7876	99.2888	98.6835	0.791682	0.802243	6.60804e+06	6.7155e+06	6.65834e+06	6.4521e+06	102.417	104.082	103.196	103.232	0.833255	0.807168	6.24132e+06	5.96595e+06	6.47754e+06	6.42028e+06	97.2126	92.9236	100.892
213	Triflumizole	LC	3.84433e+06	3.77055e+06	3.70335e+06	4.41868e+06	87.0018	85.3321	83.8113	85.3818	1.59582	1.86904	3.24805e+06	3.30817e+06	3.5666e+06	4.10461e+06	79.1317	80.5964	86.8926	82.2069	4.12348	5.01597	3.50821e+06	3.59896e+06	3.43367e+06	3.85859e+06	90.9194	93.2713	88.9878	91.0595	2.14521	2.35583	3.84602e+06	3.80554e+06	4.03443e+06	4.08376e+06	94.1783	93.187	98.7918	95.3857	2.99115	3.13585	3.98637e+06	3.97317e+06	4.20961e+06	4.07698e+06	97.7777	97.4539	103.253
214	Triflumuron	LC	662417	682488	650819	682085	97.1165	100.059	95.416	97.5305	2.34901	2.40849	594145	616696	642129	649987	91.4088	94.8783	98.7911	95.026	3.69338	3.8867	623059	589350	656033	628119	99.1944	93.8277	104.444	99.1554	5.3083	5.35352	685436	673818	653638	637089	107.589	105.765	102.598	105.317	2.52552	2.39802	664032	664884	645468	653710	101.579	101.709	98.7392
215	Trifluralin	GC	52696.7	47393.9	40959.1	24821.2	212.305	190.941	165.017	189.421	23.6809	12.5017	53969	55155.7	51122.8	22414	240.783	246.077	228.084	238.315	9.2468	3.88008	66832.8	64541.2	62303.2	28863.5	231.548	223.608	215.855	223.67	7.84674	3.50817	65641.6	63996.4	63857.7	22434.9	292.587	285.254	284.636	287.492	4.42305	1.53849	64087.7	72210.2	73579.8	22107.3	289.894	326.635	332.83
216	Triticonazole	LC	311435	341372	358106	378924	82.1895	90.0899	94.506	88.9284	6.23987	7.01673	303801	295457	346392	365517	83.1156	80.8325	94.7677	86.2386	7.47412	8.66679	418750	358754	375954	401666	104.253	89.3165	93.5986	95.7228	7.69166	8.03535	382539	362049	373202	362378	105.564	99.9094	102.987	102.82	2.83086	2.75322	370091	386768	365053	345356	107.162	111.991	105.703
217	Vinclozolin	GC	176781	169790	156997	140038	126.238	121.246	112.111	119.865	7.16422	5.97691	165938	164573	186275	131579	126.113	125.075	141.569	130.919	9.23739	7.0558	193620	203381	205151	167584	115.536	121.36	122.417	119.771	3.70538	3.09372	187520	185949	181773	148863	125.968	124.912	122.107	124.329	1.99529	1.60484	173609	172433	172797	132606	130.921	130.035	130.309
218	Zoxamide	LC	1.76284e+06	1.75079e+06	1.77542e+06	1.783e+06	98.8696	98.1938	99.5749	98.8794	0.690591	0.698417	1.63112e+06	1.57698e+06	1.79093e+06	1.67032e+06	97.6535	94.4121	107.221	99.7621	6.65964	6.67552	1.709e+06	1.64028e+06	1.73675e+06	1.65949e+06	102.984	98.8425	104.655	102.161	2.99261	2.92932	1.79855e+06	1.79258e+06	1.81815e+06	1.67693e+06	107.253	106.897	108.422	107.524	0.797695	0.741878	1.79985e+06	1.75905e+06	1.64403e+06	1.66594e+06	108.038	105.589	98.6848
[truncated: 11 more columns]
