# Supplementary material for: Supporting dataset on the optimization and validation of a QuEChERS-based method for the determination of 218 pesticide residues in clay loam soil
Source: Data Brief. 2020 Oct 9;33:106393. doi: 10.1016/j.dib.2020.106393 (PMC7596106; doi:10.1016/j.dib.2020.106393)
Supplement: Supplementary file 1 [file mmc1.zip › Figure 5 raw data.xlsx]

## Sheet: ME%
Nº	Compounds	Technique	Blank Matrix a	Blank Matrix b	Blank Matrix c	50 ng g-1 Matrix a	50 ng g-1 Matrix b	50 ng g-1 Matrix c	50 ng g-1 Solvent a	50 ng g-1 Solvent b	50 ng g-1 Solvent c	ME(%) a/a	ME(%) b/b	ME(%) c/c	SD	Average	RSD (%)
1	4,4'-Dichlorobenzophenone	GC	3146.53	1506.96	2767.8	1.53225e+06	1.52125e+06	1.29943e+06	340505	339054	293978	449.07	448.231	441.074	4.39407	446.125	0.984942
2	4,4'-Dicofol	GC	0	0	0	59273.4	52843.1	47830.4	11015.7	11215.3	12009.3	538.08	471.17	398.277	69.9228	469.176	14.9033
3	Abamectine	LC	0	0	0	65542.9	66457.4	62701.4	88508.9	69382.5	71237.4	74.0524	95.7841	88.0175	11.0122	85.9513	12.8121
4	Acephate	LC	0	0	0	8.03766e+06	8.06729e+06	8.1736e+06	8.34116e+06	8.15836e+06	8.22726e+06	96.3614	98.8838	99.3478	1.60712	98.1977	1.63662
5	Acetamiprid	LC	0	0	0	5.40636e+06	5.33379e+06	5.28665e+06	5.74021e+06	5.61723e+06	5.55387e+06	94.1841	94.9541	95.1885	0.525487	94.7756	0.554454
6	Acrinathrin	LC	0	0	0	250289	271563	262783	250354	257128	272923	99.974	105.614	96.2845	4.69848	100.624	4.66934
7	Aldicarb	LC	0	0	0	5.30425e+06	5.32123e+06	5.29426e+06	5.48892e+06	5.45546e+06	5.52157e+06	96.6356	97.5395	95.8833	0.829287	96.6861	0.85771
8	Aldicarb sulfone	LC	0	0	0	3.51909e+06	3.55508e+06	3.58851e+06	4.76972e+06	4.61867e+06	4.58418e+06	73.7798	76.9719	78.2802	2.31501	76.344	3.03234
9	Atrazine	LC	0	0	0	3.34309e+06	3.31044e+06	3.21042e+06	3.6348e+06	3.49112e+06	3.52239e+06	91.9744	94.8246	91.1431	1.93079	92.6474	2.08402
10	Azinphos methyl	LC	0	0	0	2.59727e+06	2.72053e+06	2.78916e+06	2.87075e+06	2.65402e+06	2.75632e+06	90.4736	102.506	101.191	6.60021	98.057	6.73099
11	Azoxystrobin	LC	0	0	0	1.08114e+07	1.08452e+07	1.06131e+07	1.13548e+07	1.07774e+07	1.1033e+07	95.2145	100.629	96.1936	2.88515	97.3456	2.96382
12	Benalaxyl	LC	31172.5	16258.4	27803.5	2.54801e+07	2.53187e+07	2.54726e+07	2.74063e+07	2.61074e+07	2.67243e+07	92.8579	96.9169	95.2121	2.03813	94.9957	2.1455
13	Bendiocarb	LC	0	0	0	6.36958e+06	6.36494e+06	6.22587e+06	6.68543e+06	6.55282e+06	6.66454e+06	95.2755	97.1328	93.4178	1.8575	95.2754	1.94961
14	Bifenthrin	GC	0	0	0	2.40873e+07	2.26852e+07	1.99797e+07	703480	716405	729484	3424.02	3166.53	2738.88	346.076	3109.81	11.1285
15	Bitertanol	LC	0	0	0	1.60472e+06	1.61591e+06	1.64051e+06	1.8153e+06	1.76319e+06	1.76262e+06	88.4	91.647	93.0724	2.39464	91.0398	2.63032
16	Boscalid	GC	273415	242152	236631	2.00877e+06	1.84179e+06	1.62173e+06	8411.25	7699.38	5205.09	20631.4	20776.2	26610.5	3411.02	22672.7	15.0446
17	Bromopropylate	GC	23407.5	22074.9	18073.9	3.67853e+06	3.49578e+06	3.0118e+06	153929	148897	159316	2374.54	2332.96	1879.11	274.82	2195.54	12.5172
18	Bromuconazole	LC	0	0	0	1.75001e+06	1.79856e+06	1.78581e+06	2.03294e+06	1.85309e+06	2.026e+06	86.0828	97.0574	88.1444	5.83286	90.4282	6.45027
19	Bupirimate	LC	0	0	0	8.02545e+06	8.05291e+06	8.13147e+06	9.06826e+06	8.80739e+06	8.86741e+06	88.5005	91.4335	91.7006	1.77551	90.5449	1.96092
20	Buprofezin	LC	6296.24	2854.19	1707.69	1.74253e+07	1.71497e+07	1.71088e+07	1.92493e+07	1.89454e+07	1.93831e+07	90.4916	90.5067	88.2576	1.29414	89.752	1.4419
21	Cadusafos	LC	0	0	0	1.42038e+07	1.43775e+07	1.46341e+07	1.64086e+07	1.51675e+07	1.54789e+07	86.5634	94.7911	94.542	4.67997	91.9655	5.08884
22	Carbaryl	LC	0	0	0	1.2887e+07	1.29825e+07	1.28842e+07	1.39844e+07	1.34035e+07	1.37066e+07	92.1523	96.859	94	2.37142	94.3371	2.51377
23	Carbofuran	LC	8921.28	8048.74	8540.38	2.26793e+07	2.29593e+07	2.26978e+07	2.66886e+07	2.6317e+07	2.60529e+07	84.944	87.2107	87.089	1.27497	86.4146	1.47541
24	Carbofuran-3-hydroxy	LC	0	0	0	8.5219e+06	8.39055e+06	8.39754e+06	9.19633e+06	8.79389e+06	8.7271e+06	92.6664	95.4134	96.2237	1.86446	94.7678	1.9674
25	Chlorantraniliprole	LC	0	0	0	2.95561e+06	3.03416e+06	2.90344e+06	3.10909e+06	3.03584e+06	3.16418e+06	95.0634	99.9446	91.7598	4.11765	95.5892	4.30765
26	Chlorfenapyr	GC	0	0	0	138406	123594	114179	5367.18	5232.87	6222.15	2578.75	2361.87	1835.04	382.467	2258.55	16.9341
27	Chlorfenvinphos	LC	0	0	0	5.021e+06	5.39756e+06	5.17065e+06	5.59121e+06	5.21628e+06	5.45621e+06	89.8017	103.475	94.7662	6.92177	96.0145	7.20909
28	Chlorobenzilate	GC	0	0	0	8.60134e+06	8.14083e+06	7.25074e+06	1.01256e+06	1.0194e+06	980217	849.465	798.587	739.708	54.9273	795.92	6.90111
29	Chlorpropham	GC	0	0	0	1.05552e+06	1.05067e+06	911968	356698	335426	332563	295.914	313.234	274.224	19.5454	294.457	6.63779
30	Chlorpyrifos	GC	191201	190762	171177	1.42887e+06	1.41376e+06	1.26608e+06	168608	162865	151511	734.047	750.931	722.653	14.2277	735.877	1.93343
31	Chlorpyrifos methyl	GC	0	0	0	1.23524e+06	1.21264e+06	1.06868e+06	116229	113239	93191.5	1062.76	1070.87	1146.75	46.3299	1093.46	4.237
32	Chlorthal dimethyl	GC	0	0	0	5.21702e+06	5.38477e+06	4.5108e+06	1.96368e+06	1.81439e+06	1.69206e+06	265.675	296.781	266.586	17.7019	276.348	6.40566
33	Clofentezine	LC	0	0	0	3.14318e+06	3.06759e+06	3.10621e+06	3.47902e+06	3.23572e+06	3.42439e+06	90.3467	94.804	90.7084	2.47562	91.953	2.69226
34	Clothianidin	LC	0	0	0	1.31971e+06	1.21189e+06	1.19862e+06	1.28265e+06	1.29609e+06	1.35354e+06	102.89	93.5035	88.5544	7.28129	94.9826	7.66592
35	Coumachlor	LC	0	0	0	6.44297e+06	6.61096e+06	6.63485e+06	6.68881e+06	6.47023e+06	6.55809e+06	96.3246	102.175	101.17	3.12834	99.89	3.13178
36	Coumaphos	LC	0	0	0	4.66574e+06	4.67966e+06	4.88978e+06	5.00032e+06	4.65236e+06	4.68838e+06	93.3087	100.587	104.296	5.58929	99.3971	5.62319
37	Cyazofamid	LC	0	0	0	8.44554e+06	8.60213e+06	8.56155e+06	8.96622e+06	8.61977e+06	8.70689e+06	94.1929	99.7953	98.3307	2.90553	97.4396	2.98188
38	Cyflufenamid	LC	0	0	0	2.50344e+06	2.46427e+06	2.51825e+06	2.71294e+06	2.61959e+06	2.70376e+06	92.2779	94.0707	93.1387	0.896632	93.1624	0.962439
39	Cyfluthrin	GC	0	0	0	592425	538576	483222	3708.76	3371.71	2867.74	15973.7	15973.4	16850.3	506.194	16265.8	3.11202
40	Cyhalothrin (lambda isomer)	LC	0	0	0	114272	127730	129654	114471	99167.2	130722	99.8256	128.803	99.1827	16.9185	109.27	15.4831
41	Cymoxanil	LC	0	0	0	5.56947e+06	5.59965e+06	5.69954e+06	5.80665e+06	5.83681e+06	5.77812e+06	95.9153	95.9369	98.64	1.56692	96.8308	1.6182
42	Cypermethrin	GC	13804.5	13620.1	11823	256924	237605	212899	4254.45	2677.05	3230.53	5714.49	8366.84	6224.25	1407.45	6768.53	20.794
43	Cyproconazole	LC	0	0	0	6.46699e+06	6.46822e+06	6.52577e+06	7.05075e+06	7.06717e+06	7.03442e+06	91.7205	91.5249	92.7692	0.669143	92.0048	0.727291
44	Cyprodinil	GC	22422.4	21111.2	17942.6	1.76332e+06	1.74366e+06	1.56306e+06	440966	467602	460744	394.791	368.379	335.353	29.7801	366.174	8.13277
45	Deltamethrin	GC	0	0	0	329593	287859	245455	6388.28	8189.21	6453.95	5159.33	3515.11	3803.17	878.032	4159.2	21.1106
46	Demeton-S-methyl	LC	0	0	0	1.01813e+07	1.03191e+07	1.05758e+07	1.3108e+07	1.24053e+07	1.25675e+07	77.6722	83.1831	84.1519	3.49509	81.6691	4.27958
47	Demeton-S-methyl-sulfone (Dioxydemeton)	LC	0	0	0	7.19316e+06	7.18054e+06	7.20069e+06	7.56355e+06	7.43492e+06	7.33338e+06	95.1029	96.5785	98.1906	1.54434	96.624	1.5983
48	Diazinon	GC	0	0	0	1.05173e+06	984005	866060	162371	157263	148575	647.735	625.707	582.913	32.9605	618.785	5.32665
49	Dichlofluanid	GC	0	0	0	486978	455590	373806	57189.7	52654.9	56865.2	851.513	865.238	657.354	116.262	791.368	14.6913
50	Dichloran	GC	0	0	0	642324	617521	544526	102823	72789	70582	624.687	848.372	771.48	113.648	748.18	15.19
51	Diethathyl ethyl	LC	0	0	0	2.06892e+07	2.06419e+07	2.07324e+07	2.21662e+07	2.11018e+07	2.16026e+07	93.3367	97.821	95.972	2.2536	95.7099	2.35462
52	Diethofencarb	LC	0	0	0	1.15838e+07	1.1245e+07	1.11371e+07	1.21089e+07	1.12831e+07	1.1627e+07	95.6634	99.6618	95.7864	2.27383	97.0372	2.34326
53	Difenoconazole	LC	0	0	0	4.90977e+06	4.92266e+06	4.91162e+06	5.17031e+06	4.77607e+06	5.02662e+06	94.9608	103.069	97.7121	4.1235	98.5808	4.18286
54	Diflubenzuron	LC	0	0	0	1.92828e+06	1.97019e+06	1.97525e+06	1.9952e+06	1.95936e+06	2.04603e+06	96.6462	100.553	96.5405	2.28668	97.9132	2.33542
55	Diflufenican	LC	0	0	0	4.55967e+06	4.61146e+06	4.50289e+06	4.86422e+06	4.68394e+06	4.83271e+06	93.7388	98.4525	93.1753	2.89787	95.1222	3.04647
56	Dimethenamide	LC	0	0	0	1.70824e+07	1.71729e+07	1.67787e+07	1.8136e+07	1.78505e+07	1.75323e+07	94.1907	96.2042	95.7018	1.04802	95.3655	1.09895
57	Dimethoate	LC	0	0	0	7.84282e+06	7.89214e+06	7.95411e+06	8.43431e+06	8.14626e+06	8.18223e+06	92.9871	96.8805	97.212	2.34939	95.6932	2.45513
58	Dimethomorph	LC	0	0	0	7.95231e+06	7.63409e+06	7.47609e+06	7.90479e+06	7.55761e+06	7.47552e+06	100.601	101.012	100.008	0.504875	100.54	0.502162
59	Diniconazole-M	LC	0	0	0	2.00848e+06	2.0723e+06	2.07696e+06	2.38677e+06	2.32738e+06	2.32247e+06	84.1504	89.0403	89.4288	2.94175	87.5398	3.36047
60	Dinocap	LC	0	0	0	43644.4	38297.4	39128.7	45573.6	40649.8	41075.2	95.7669	94.2129	95.2611	0.792621	95.0803	0.833634
61	Diphenylamine	LC	0	0	0	179214	181604	197514	208493	204631	198784	85.9567	88.747	99.3611	7.0725	91.355	7.74178
62	Endosulfan alfa	GC	0	0	0	670603	674382	579458	283110	271023	297272	236.87	248.829	194.925	28.3076	226.875	12.4772
63	Endosulfan beta	GC	0	0	0	368609	351680	312705	84423.2	84565.4	86733.7	436.62	415.868	360.534	39.3308	404.341	9.72714
64	EPN	LC	0	0	0	712318	676571	671926	697316	677545	669416	102.151	99.8562	100.375	1.20362	100.794	1.19414
65	Epoxiconazole	LC	0	0	0	3.16659e+06	3.19177e+06	3.20997e+06	3.43824e+06	3.2175e+06	3.39717e+06	92.0991	99.2001	94.4895	3.61311	95.2629	3.79278
66	Esfenvalerate	GC	0	0	0	1.4265e+06	1.26895e+06	1.14882e+06	5304.84	5387.97	6128.14	26890.4	23551.5	18746.6	4093.83	23062.9	17.7508
67	Ethion	LC	0	0	0	1.86874e+07	1.90902e+07	1.92618e+07	2.04949e+07	1.89896e+07	1.9316e+07	91.1808	100.53	99.7195	5.17956	97.1433	5.33187
68	Ethofumesate	GC	0	0	0	570896	563665	522707	138269	148949	136880	412.888	378.429	381.872	18.9798	391.063	4.85338
69	Ethoprophos	LC	0	0	0	4.73478e+06	4.83953e+06	4.91371e+06	5.63682e+06	5.5478e+06	5.43197e+06	83.9973	87.2332	90.459	3.23086	87.2298	3.70384
70	Etofenprox	LC	0	0	0	9.99344e+06	1.03756e+07	9.76699e+06	1.57197e+07	1.48964e+07	1.52761e+07	63.5727	69.6521	63.9366	3.40977	65.7205	5.1883
71	Etoxazole	LC	0	0	0	7.23313e+06	7.10723e+06	7.16226e+06	269346	279968	269617	2685.44	2538.59	2656.46	77.779	2626.83	2.96095
72	Famoxadone	LC	0	0	0	1.38201e+06	1.44164e+06	1.47735e+06	1.44441e+06	1.36025e+06	1.48627e+06	95.68	105.983	99.3998	5.2174	100.354	5.19898
73	Fenamidone	LC	0	0	0	6.88197e+06	6.61615e+06	6.76405e+06	7.08508e+06	6.66467e+06	6.78911e+06	97.1333	99.272	99.6308	1.35032	98.6787	1.36841
74	Fenamiphos	LC	0	0	0	1.44231e+07	1.47245e+07	1.51167e+07	1.5181e+07	1.54238e+07	1.51988e+07	95.0072	95.4659	99.4596	2.44896	96.6442	2.534
75	Fenamiphos sulfone	LC	0	0	0	5.7614e+06	5.58559e+06	5.81461e+06	5.86522e+06	5.78271e+06	5.7832e+06	98.2299	96.5912	100.543	1.98544	98.4547	2.0166
76	Fenamiphos sulfoxide	LC	0	0	0	5.66006e+06	5.53519e+06	5.56018e+06	5.84211e+06	5.6812e+06	5.62615e+06	96.8839	97.4299	98.8274	1.00235	97.7137	1.0258
77	Fenarimol	GC	9860.08	6769.71	8991.42	3.37014e+06	3.18959e+06	2.83854e+06	109997	113527	129119	3054.87	2803.59	2191.43	444.114	2683.3	16.551
78	Fenazaquin	LC	0	0	0	1.26024e+07	1.32546e+07	1.27821e+07	9.47894e+06	9.43975e+06	9.56066e+06	132.952	140.413	133.695	4.1099	135.686	3.02897
79	Fenbuconazole	LC	0	0	0	2.07476e+06	2.21888e+06	2.19264e+06	2.42545e+06	2.21469e+06	2.27879e+06	85.5413	100.189	96.2193	7.57544	93.9831	8.06043
80	Fenbutatin oxide	LC	21147.5	17753.7	18925.8	3.6405e+06	3.64672e+06	3.61178e+06	5.9533e+06	5.89135e+06	5.93405e+06	60.7957	61.5982	60.5464	0.549645	60.9801	0.901351
81	Fenitrothion	GC	0	0	0	511999	468868	405196	14050.9	12375.7	11580.2	3643.88	3788.63	3499.03	144.798	3643.85	3.97377
82	Fenoxycarb	LC	0	0	0	1.01419e+07	1.0492e+07	1.0599e+07	1.09395e+07	1.08364e+07	1.09312e+07	92.7086	96.8213	96.9609	2.41575	95.4969	2.52966
83	Fenpropathrin	LC	0	0	0	4.87656e+06	5.35088e+06	5.39684e+06	5.20131e+06	4.30671e+06	4.62951e+06	93.7564	124.245	116.575	15.8592	111.526	14.2203
84	Fenpropimorph	LC	0	0	0	1.5973e+07	1.57865e+07	1.60213e+07	1.70865e+07	1.64212e+07	1.66166e+07	93.4834	96.1347	96.4174	1.6185	95.3452	1.69752
85	Fenpyroximate	LC	0	0	0	2.18174e+07	2.29844e+07	2.31107e+07	2.2841e+07	2.13804e+07	2.16874e+07	95.5185	107.502	106.563	6.66415	103.195	6.45786
86	Fenthion	LC	0	0	0	1.83114e+06	1.84408e+06	1.84828e+06	2.03985e+06	1.99169e+06	2.06435e+06	89.7683	92.5886	89.5333	1.70023	90.6301	1.87601
87	Fenthion oxon	LC	0	0	0	1.17998e+07	1.19424e+07	1.18203e+07	1.26714e+07	1.22671e+07	1.21937e+07	93.1217	97.3535	96.9378	2.33249	95.8043	2.43464
88	Fenthion oxon sulfone	LC	0	0	0	5.79977e+06	5.90952e+06	5.75471e+06	6.21887e+06	5.98583e+06	5.99646e+06	93.2609	98.7252	95.9685	2.73217	95.9849	2.84646
89	Fenthion oxon sulfoxide	LC	0	0	0	6.6628e+06	6.72481e+06	6.52817e+06	7.1319e+06	6.77551e+06	6.92448e+06	93.4225	99.2516	94.2768	3.14797	95.6503	3.29113
90	Fenthion sulfone	LC	0	0	0	2.34813e+06	2.28116e+06	2.34478e+06	2.46148e+06	2.3213e+06	2.40272e+06	95.3947	98.271	97.5888	1.5029	97.0848	1.54802
91	Fenthion sulfoxide	LC	0	0	0	5.32974e+06	5.18489e+06	5.2562e+06	5.49884e+06	5.35262e+06	5.5098e+06	96.9249	96.8664	95.3972	0.865596	96.3962	0.897956
92	Fenvalerate	GC	0	0	0	1.2128e+06	1.12772e+06	987809	3794.47	3569.92	4267.23	31962.3	31589.3	23148.7	4984.36	28900.1	17.2469
93	Fipronil	LC	0	0	0	1.691e+06	1.60648e+06	1.6333e+06	1.66933e+06	1.55691e+06	1.58289e+06	101.298	103.184	103.185	1.08876	102.556	1.06163
94	Fipronil sulfide	GC	0	0	0	991963	988813	883839	455608	499851	435308	217.723	197.821	203.038	10.3195	206.194	5.00474
95	Fluazinam	LC	0	0	0	916303	924204	968903	973257	869104	909716	94.1481	106.34	106.506	7.08738	102.331	6.92591
96	Flubendiamide	LC	0	0	0	3.83589e+06	4.20489e+06	3.9968e+06	3.14536e+06	3.1747e+06	3.3441e+06	121.954	132.45	119.518	6.87187	124.641	5.51335
97	Flucythrinate	GC	0	0	0	2.40588e+06	2.17494e+06	1.89516e+06	14531.8	13247.2	14334.4	16555.9	16418.1	13221	1886.88	15398.4	12.2538
98	Fludioxonil	LC	0	0	0	332425	331133	351542	362559	352333	351858	91.6885	93.983	99.91	4.24241	95.1938	4.4566
99	Flufenoxuron	LC	0	0	0	4.20089e+06	4.60953e+06	4.70405e+06	4.57942e+06	3.82406e+06	3.91873e+06	91.7341	120.54	120.04	16.4889	110.772	14.8855
100	Fluopyram	LC	12866	16433.4	16264.4	8.29971e+06	8.33265e+06	8.55008e+06	8.86933e+06	8.34911e+06	8.55578e+06	93.4326	99.606	99.7432	3.6045	97.5939	3.69337
101	Fluquinconazole	LC	0	0	0	854525	833518	860260	1.00163e+06	895995	938752	85.3136	93.0271	91.6387	4.11159	89.9931	4.56878
102	Flusilazole	LC	0	0	0	4.8853e+06	4.57972e+06	4.70849e+06	5.28373e+06	4.77778e+06	4.80714e+06	92.4594	95.8546	97.9479	2.76989	95.4207	2.90282
103	Flutolanil	LC	0	0	0	1.41576e+07	1.4622e+07	1.41988e+07	1.53353e+07	1.44813e+07	1.51871e+07	92.3203	100.972	93.4921	4.69363	95.5949	4.90992
104	Flutriafol	LC	0	0	0	5.68605e+06	5.79497e+06	5.60697e+06	6.52369e+06	6.37022e+06	6.26108e+06	87.16	90.9697	89.5526	1.92556	89.2274	2.15804
105	Fluvalinate tau	LC	0	0	0	1.46019e+06	1.49928e+06	1.43092e+06	1.89173e+06	1.82206e+06	1.93249e+06	77.1881	82.2851	74.0453	4.15837	77.8395	5.34224
106	Fonofos	GC	0	0	0	2.44843e+06	2.34863e+06	1.97931e+06	797916	756015	718356	306.853	310.659	275.533	19.2751	297.682	6.47508
107	Fosthiazate	LC	0	0	0	2.00254e+07	2.01739e+07	2.00896e+07	2.19126e+07	2.124e+07	2.13969e+07	91.3876	94.9806	93.89	1.84214	93.4194	1.97191
108	Hexaconazole	LC	0	0	0	2.20015e+06	2.2208e+06	2.30809e+06	2.49945e+06	2.39477e+06	2.5449e+06	88.0254	92.7356	90.6948	2.36209	90.4853	2.61046
109	Hexaflumuron	LC	0	0	0	939574	913898	993470	867816	848100	839386	108.269	107.758	118.357	5.97713	111.461	5.36252
110	Hexythiazox	LC	0	0	0	4.30134e+06	4.23954e+06	4.57103e+06	4.7339e+06	4.44952e+06	4.7088e+06	90.8624	95.2809	97.0743	3.19705	94.4059	3.38649
111	Imidacloprid	LC	0	0	0	2.58756e+06	2.75756e+06	2.64955e+06	3.02327e+06	2.7489e+06	2.74593e+06	85.5879	100.315	96.49	7.64165	94.1309	8.11812
112	Indoxacarb	LC	0	0	0	1.22074e+06	1.15711e+06	1.21394e+06	1.15429e+06	1.0333e+06	1.15102e+06	105.758	111.982	105.467	3.6804	107.735	3.41614
113	Iprodione	GC	0	0	0	66352.6	61896.4	56608.4	1979.65	2208.13	2705.1	3351.73	2803.12	2092.65	631.268	2749.17	22.9621
114	Iprovalicarb	LC	0	0	0	2.75885e+07	2.77394e+07	2.74747e+07	2.93678e+07	2.83092e+07	2.85886e+07	93.9415	97.9872	96.1035	2.02446	96.0108	2.10857
115	Isocarbophos	GC	0	0	0	624476	607099	529920	53553	54968.5	56226.5	1166.09	1104.45	942.473	115.499	1071	10.7842
116	Isofenphos methyl	LC	0	0	0	5.87104e+06	6.21239e+06	5.63783e+06	6.20247e+06	5.75724e+06	5.94961e+06	94.6566	107.906	94.7597	7.61978	99.1073	7.68841
117	Isoprothiolane	LC	0	0	0	1.63575e+07	1.67994e+07	1.66229e+07	1.78265e+07	1.72987e+07	1.73841e+07	91.7596	97.114	95.6212	2.76317	94.8316	2.91377
118	Kresoxim methyl	LC	0	0	0	2.28931e+06	2.24398e+06	2.14937e+06	2.47408e+06	2.36587e+06	2.38415e+06	92.5315	94.8482	90.1525	2.34794	92.5108	2.53801
119	Linuron	LC	0	0	0	2.2161e+06	2.30415e+06	2.21632e+06	2.36512e+06	2.38767e+06	2.41642e+06	93.6995	96.5018	91.719	2.40312	93.9734	2.55723
120	Lufenuron	LC	0	0	0	1.39493e+06	1.31322e+06	1.33065e+06	1.61127e+06	1.56139e+06	1.54472e+06	86.5736	84.1058	86.1413	1.31783	85.6069	1.5394
121	Malaoxon	LC	0	0	0	1.64649e+07	1.66876e+07	1.64935e+07	1.7662e+07	1.68442e+07	1.75378e+07	93.2223	99.0702	94.0451	3.1656	95.4458	3.31665
122	Malathion	LC	0	0	0	1.07532e+07	1.06627e+07	1.08005e+07	1.1636e+07	1.14518e+07	1.13683e+07	92.4137	93.1087	95.0057	1.34167	93.5093	1.4348
123	Mandipropamid	LC	0	0	0	1.63437e+07	1.63039e+07	1.6397e+07	1.69887e+07	1.63579e+07	1.68171e+07	96.2029	99.6702	97.5021	1.75168	97.7917	1.79124
124	Mefenoxam (metalaxyl-M)	LC	0	0	0	3.26382e+07	3.26474e+07	3.28804e+07	3.42457e+07	3.35169e+07	3.37646e+07	95.306	97.4056	97.3815	1.20528	96.6977	1.24645
125	Mepanipyrim	LC	0	0	0	4.46946e+06	4.47391e+06	4.49901e+06	4.94893e+06	4.68677e+06	4.83565e+06	90.3116	95.4582	93.0385	2.57483	92.9361	2.77054
126	Metaflumizone	LC	0	0	0	4.40397e+06	4.30701e+06	4.32769e+06	3.56413e+06	3.35297e+06	3.15382e+06	123.564	128.454	137.221	6.91961	129.746	5.33319
127	Metalaxyl	GC	0	0	0	2.68538e+06	2.6273e+06	2.36385e+06	302826	299433	302012	886.773	877.423	782.702	57.5766	848.966	6.78196
128	Metaldehyde	LC	0	0	0	528696	593504	514060	547145	560468	517366	96.6281	105.894	99.3612	4.76123	100.628	4.73152
129	Metconazole	LC	0	0	0	1.2569e+07	1.28155e+07	1.26175e+07	1.3944e+07	1.32753e+07	1.32443e+07	90.1388	96.5367	95.2679	3.38752	93.9811	3.60447
130	Methamidophos	LC	0	0	0	8.74016e+06	8.889e+06	8.86669e+06	9.11675e+06	8.98666e+06	9.08043e+06	95.8693	98.9133	97.6461	1.52911	97.4763	1.5687
131	Methidathion	LC	0	0	0	1.47961e+07	1.50421e+07	1.46076e+07	1.59133e+07	1.5378e+07	1.54187e+07	92.9796	97.8162	94.7394	2.44803	95.1784	2.57204
132	Methiocarb	LC	0	0	0	1.0886e+07	1.10574e+07	1.07827e+07	1.1993e+07	1.11121e+07	1.10374e+07	90.7696	99.5079	97.6927	4.61126	95.9901	4.80389
133	Methiocarb sulfone	LC	0	0	0	3.37082e+06	3.34553e+06	3.42186e+06	3.52137e+06	3.44397e+06	3.51628e+06	95.7245	97.1416	97.3148	0.872435	96.727	0.901956
134	Methiocarb sulfoxide	LC	0	0	0	6.95346e+06	6.80372e+06	6.726e+06	7.44709e+06	7.31772e+06	7.09902e+06	93.3715	92.976	94.7455	0.928745	93.6977	0.991214
135	Methomyl	LC	0	0	0	7.83247e+06	7.71529e+06	7.92721e+06	8.61749e+06	8.24881e+06	8.35141e+06	90.8904	93.5322	94.9206	2.04732	93.1144	2.19871
136	Methomyl oxime	LC	0	0	0	148188	145600	151324	165498	142451	154905	89.5406	102.211	97.6884	6.42104	96.48	6.65531
137	Methoxyfenozide	LC	0	0	0	2.70555e+07	2.71775e+07	2.66387e+07	2.86673e+07	2.68611e+07	2.79654e+07	94.3776	101.178	95.2559	3.69872	96.9371	3.81558
138	Metrafenone	LC	659754	647206	679238	1.10219e+07	1.09404e+07	1.09596e+07	1.31923e+07	1.26327e+07	1.29262e+07	78.5468	81.4806	79.5308	1.49316	79.8527	1.86989
139	Mevinphos (phosdrin)	LC	0	0	0	9.33742e+06	9.23954e+06	9.39072e+06	1.01418e+07	9.70869e+06	9.71399e+06	92.0688	95.1677	96.6722	2.34725	94.6362	2.48029
140	Monocrotophos	LC	0	0	0	1.12485e+07	1.18182e+07	1.15556e+07	1.21463e+07	1.18328e+07	1.17129e+07	92.6092	99.8764	98.6567	3.8917	97.0474	4.0101
141	Myclobutanil	LC	14079.6	11899.1	11169.9	3.67283e+06	3.7002e+06	3.77379e+06	3.69556e+06	3.40261e+06	3.60971e+06	99.0039	108.396	104.236	4.70629	103.879	4.53056
142	N,N-Dimethyl-N'-p-tolylsulphamide (DMST)	LC	0	0	0	4.76145e+06	4.8284e+06	4.76719e+06	5.18308e+06	4.82651e+06	5.0363e+06	91.8654	100.039	94.6565	4.15478	95.5204	4.34962
143	N,N-dimethylformamidine (DMF)	LC	0	0	0	2.79291e+06	2.85304e+06	2.82372e+06	2.98605e+06	2.93792e+06	2.87468e+06	93.5321	97.1108	98.2273	2.45282	96.2901	2.54733
144	Nuarimol	LC	0	0	0	502412	472476	490162	524881	508395	520818	95.7193	92.9347	94.1138	1.39769	94.2559	1.48286
145	Ofurace	LC	0	0	0	4.19197e+06	4.23223e+06	4.14908e+06	5.0796e+06	5.02074e+06	4.87427e+06	82.5256	84.295	85.1221	1.32641	83.9809	1.57942
146	Omethoate	LC	0	0	0	7.89918e+06	7.96194e+06	8.15237e+06	8.6086e+06	8.32477e+06	8.42536e+06	91.7592	95.6416	96.7599	2.62461	94.7202	2.77091
147	Oxadixyl	LC	0	0	0	1.74687e+07	1.7728e+07	1.758e+07	1.87293e+07	1.79883e+07	1.83051e+07	93.2693	98.553	96.0387	2.64288	95.9537	2.75433
148	Oxamyl	LC	0	0	0	1.81348e+07	1.81456e+07	1.81838e+07	1.95826e+07	1.92608e+07	1.9042e+07	92.6067	94.2102	95.4931	1.44621	94.1033	1.53683
149	Oxamyl oxime	LC	0	0	0	4.53312e+06	4.68574e+06	4.63917e+06	4.87254e+06	4.89233e+06	4.89445e+06	93.0342	95.7771	94.7844	1.38878	94.5319	1.46911
150	Oxyfluorfen	GC	0	0	0	404052	388673	333506	6601.48	6305.22	6480.96	6120.62	6164.3	5145.93	575.763	5810.28	9.90938
151	Paclobutrazol	LC	0	0	0	6.40298e+06	6.35414e+06	6.28143e+06	6.65427e+06	6.50426e+06	6.73894e+06	96.2237	97.692	93.211	2.2844	95.7089	2.38682
152	Paraoxon methyl	GC	0	0	0	134748	129677	119657	20190.2	19030.9	18169.5	667.393	681.403	658.561	11.5187	669.119	1.72148
153	Parathion ethyl	GC	0	0	0	362057	354847	290558	10416	11044.4	10381.4	3475.97	3212.91	2798.84	341.356	3162.57	10.7936
154	Parathion methyl	GC	0	0	0	452267	443012	382009	8822.92	7089.6	7325.6	5126.04	6248.76	5214.71	624.182	5529.84	11.2875
155	Penconazole	LC	0	0	0	5.78424e+06	5.63492e+06	5.76619e+06	6.84735e+06	6.31282e+06	6.46354e+06	84.4741	89.2615	89.2111	2.74956	87.6489	3.13702
156	Pencycuron	LC	0	0	0	2.30775e+07	2.29985e+07	2.23894e+07	2.43791e+07	2.32509e+07	2.40192e+07	94.661	98.9144	93.2145	2.9629	95.5966	3.09937
157	Pendimethalin	LC	0	0	0	2.15325e+06	2.09537e+06	2.18457e+06	2.1932e+06	1.98586e+06	2.02464e+06	98.1788	105.515	107.899	5.06594	103.864	4.87746
158	Permethrin	GC	180647	174273	153866	1.49258e+06	1.39528e+06	1.2542e+06	27992.1	26593.2	28590.9	4686.82	4591.42	3848.56	458.915	4375.6	10.488
159	Phosalone	LC	0	0	0	7.59703e+06	7.10815e+06	7.02751e+06	7.97849e+06	7.72776e+06	7.73863e+06	95.2189	91.9819	90.8107	2.28336	92.6705	2.46395
160	Phosmet	LC	0	0	0	9.72507e+06	1.02883e+07	1.00662e+07	1.06931e+07	1.02419e+07	1.02388e+07	90.9476	100.453	98.3139	4.98663	96.5716	5.16366
161	Phosmet oxon	LC	0	0	0	2.24466e+07	2.19829e+07	2.24286e+07	2.33619e+07	2.26597e+07	2.31964e+07	96.0823	97.0133	96.6902	0.472667	96.5953	0.489328
162	Phthalimide (metabolite folpet)	GC	766526	864470	800601	7.48724e+06	7.66823e+06	7.09244e+06	4.85684e+06	4.89964e+06	4.43127e+06	138.376	138.862	141.987	1.95971	139.742	1.40238
163	Pirimicarb	LC	0	0	0	3.53281e+07	3.53003e+07	3.53664e+07	4.27408e+07	4.22984e+07	4.18874e+07	82.6567	83.4553	84.4321	0.889192	83.5147	1.06471
164	Pirimiphos ethyl	LC	3359.27	2294.78	1746.7	1.73587e+07	1.71586e+07	1.70281e+07	1.86651e+07	1.82248e+07	1.85262e+07	92.9824	94.1371	91.9042	1.11666	93.0079	1.2006
165	Pirimiphos methyl	LC	0	0	0	1.10806e+07	1.05098e+07	1.074e+07	1.20633e+07	1.16102e+07	1.13568e+07	91.8535	90.5218	94.5688	2.06253	92.3147	2.23423
166	Prochloraz	LC	0	0	0	5.26702e+06	5.00823e+06	5.23698e+06	5.69331e+06	5.44335e+06	5.48365e+06	92.5124	92.0063	95.5016	1.88892	93.3401	2.02369
167	Procymidone	GC	131482	137013	123251	1.8074e+06	1.73803e+06	1.53011e+06	569575	633532	522325	294.24	252.713	269.345	20.8999	272.099	7.68097
168	Profenofos	LC	0	0	0	4.82876e+06	4.99629e+06	4.91059e+06	5.43426e+06	4.94969e+06	5.00176e+06	88.8578	100.942	98.1772	6.33131	95.9922	6.59565
169	Propargite	LC	0	0	0	2.06261e+07	2.11219e+07	2.08569e+07	2.3603e+07	2.24264e+07	2.29952e+07	87.3877	94.1832	90.7012	3.39812	90.7574	3.74418
170	Propiconazole	LC	19293.3	14374.1	13715.9	2.53881e+06	2.52895e+06	2.54234e+06	2.63493e+06	2.59409e+06	2.67203e+06	95.6199	96.9351	94.6331	1.15486	95.7294	1.20638
171	Propoxur	LC	0	0	0	1.29183e+07	1.33072e+07	1.31213e+07	1.4168e+07	1.36129e+07	1.37554e+07	91.1792	97.754	95.3904	3.33039	94.7745	3.51401
172	Propyzamide (pronamide)	LC	0	0	0	2.626e+06	2.5892e+06	2.6398e+06	2.80852e+06	2.67555e+06	2.75388e+06	93.5012	96.7725	95.8576	1.68775	95.3771	1.76955
173	Proquinazid	LC	0	0	0	6.41435e+06	6.8879e+06	6.48466e+06	7.28149e+06	6.91896e+06	7.19268e+06	88.0913	99.5511	90.1564	6.10811	92.5996	6.59626
174	Prothioconazole-desthio	LC	0	0	0	3.99487e+06	3.90723e+06	3.99996e+06	4.62125e+06	4.31761e+06	4.49697e+06	86.4456	90.4952	88.9479	2.04346	88.6295	2.30562
175	Prothiophos	GC	0	0	0	4.20766e+06	3.89585e+06	3.50751e+06	418960	430557	416116	1004.31	904.839	842.915	81.4223	917.355	8.87577
176	Pyraclostrobin	LC	0	0	0	2.29855e+07	2.33035e+07	2.30171e+07	2.52012e+07	2.34964e+07	2.4073e+07	91.2083	99.1791	95.614	3.99282	95.3338	4.18825
177	Pyrazophos	LC	0	0	0	6.96163e+06	7.04267e+06	7.20198e+06	7.11972e+06	6.70087e+06	6.8275e+06	97.7795	105.101	105.485	4.34209	102.788	4.2243
178	Pyridaben	LC	0	0	0	2.04141e+07	2.01097e+07	2.02336e+07	2.27151e+07	2.24775e+07	2.27636e+07	89.8702	89.4662	88.886	0.494709	89.4074	0.553319
179	Pyridaphenthion	LC	0	0	0	1.16469e+07	1.21545e+07	1.19582e+07	1.15563e+07	1.07328e+07	1.11847e+07	100.784	113.247	106.916	6.23152	106.983	5.8248
180	Pyrimethanil	GC	5779.55	5365.6	4977.65	2.87427e+06	2.80094e+06	2.53193e+06	1.30187e+06	1.30362e+06	1.14111e+06	220.336	214.448	221.448	3.76192	218.744	1.71978
181	Pyriproxifen	LC	0	0	0	2.84615e+07	2.87477e+07	2.83998e+07	3.06731e+07	2.98244e+07	3.00791e+07	92.7898	96.3898	94.4172	1.80276	94.5323	1.90703
182	Quinalphos	LC	0	0	0	4.51876e+06	4.64413e+06	4.59551e+06	4.97825e+06	4.67574e+06	4.69903e+06	90.7701	99.3239	97.797	4.56206	95.9637	4.75395
183	Quinoxyfen	LC	13522.2	14276.2	10702.2	2.75298e+06	2.55351e+06	2.53918e+06	3.30871e+06	3.36291e+06	3.32602e+06	82.7953	75.5073	76.0211	4.06755	78.1079	5.20761
184	Rotenone	LC	0	0	0	1.85863e+06	1.91816e+06	1.92752e+06	1.86671e+06	1.90109e+06	1.84684e+06	99.5672	100.898	104.368	2.47878	101.611	2.43948
185	Simazine	LC	0	0	0	1.90956e+06	1.91422e+06	1.91658e+06	2.08995e+06	1.9543e+06	2.12226e+06	91.3686	97.9491	90.3086	4.13932	93.2088	4.44091
186	Spirodiclofen	LC	0	0	0	1.02266e+07	1.03076e+07	1.01663e+07	1.02143e+07	9.41837e+06	9.88406e+06	100.12	109.441	102.855	4.79109	104.139	4.60067
187	Spiromesifen	LC	0	0	0	3.42619e+06	3.79114e+06	3.48027e+06	3.86236e+06	3.80539e+06	3.61445e+06	88.7071	99.6255	96.2876	5.59486	94.8734	5.89719
188	Spirotetramat	LC	0	0	0	4.49798e+06	4.52481e+06	4.61844e+06	4.71903e+06	4.52198e+06	4.74866e+06	95.3159	100.063	97.2578	2.38643	97.5454	2.44648
189	Spirotetramat-enol	LC	0	0	0	1.53532e+06	1.50585e+06	1.56299e+06	1.52809e+06	1.44299e+06	1.49332e+06	100.474	104.356	104.665	2.33583	103.165	2.26417
190	Spiroxamine	GC	0	0	0	2.49233e+06	2.45131e+06	2.18395e+06	337682	339706	322690	738.07	721.599	676.795	31.7104	712.155	4.45275
191	Tebuconazole	LC	37699.6	26621	34176.1	7.76211e+06	7.57851e+06	7.4835e+06	7.90411e+06	7.62983e+06	7.69049e+06	97.7265	98.9784	96.8641	1.06314	97.8563	1.08643
192	Tebufenocide	LC	0	0	0	2.28741e+07	2.29291e+07	2.25901e+07	2.39981e+07	2.37464e+07	2.35043e+07	95.3162	96.5581	96.1104	0.628977	95.9949	0.65522
193	Tebufenpyrad	LC	0	0	0	3.55256e+06	3.63215e+06	3.66351e+06	3.68367e+06	3.5009e+06	3.56241e+06	96.4406	103.749	102.838	3.98262	101.009	3.94283
194	Teflubenzuron (artifact 3)	GC	0	0	0	702214	714981	648814	794652	812635	825238	88.3676	87.983	78.6215	5.51923	84.9907	6.49392
195	Tefluthrin	GC	0	0	0	6.58068e+06	6.33035e+06	5.4311e+06	2.84727e+06	2.58733e+06	2.56416e+06	231.122	244.667	211.808	16.5137	229.199	7.20495
196	Telodrin	GC	0	0	0	357072	355071	301554	130651	134816	114434	273.303	263.374	263.518	5.69133	266.731	2.13373
197	Terbufos	GC	0	0	0	4.03856e+06	4.01089e+06	3.2454e+06	595113	487323	552327	678.62	823.046	587.587	118.734	696.418	17.0493
198	Terbuthylazine	LC	0	0	0	1.46292e+07	1.51062e+07	1.46966e+07	1.59415e+07	1.58291e+07	1.61853e+07	91.768	95.4327	90.8017	2.44301	92.6675	2.63632
199	Tetrachlorvinphos	LC	0	0	0	5.38309e+06	5.52749e+06	5.34181e+06	5.72063e+06	5.51285e+06	5.56304e+06	94.0997	100.266	96.0233	3.15477	96.7962	3.25919
200	Tetraconazole	LC	23605.7	21211.1	29414.4	2.38287e+06	2.39577e+06	2.53228e+06	2.70064e+06	2.66e+06	2.66529e+06	87.3595	89.269	93.9062	3.36671	90.1782	3.73339
201	Tetradifon	GC	0	0	0	1.52673e+06	1.48542e+06	1.32987e+06	210898	213035	214362	723.922	697.266	620.385	53.7608	680.525	7.89991
202	Tetramethrin	GC	81544.5	69226.5	57953.1	2.62143e+06	2.39335e+06	2.06718e+06	24394	25954.4	26871.6	10411.9	8954.65	7477.16	1467.39	8947.9	16.3992
203	Thiacloprid	LC	0	0	0	9.91044e+06	1.00278e+07	9.67929e+06	1.0417e+07	1.01264e+07	1.02199e+07	95.1371	99.0261	94.7101	2.37821	96.2911	2.46981
204	Thiamethoxam	LC	0	0	0	4.2938e+06	4.31606e+06	4.25878e+06	4.56728e+06	4.53778e+06	4.4739e+06	94.0122	95.1139	95.1915	0.659604	94.7726	0.695986
205	Thiodicarb	LC	0	0	0	1.37875e+07	1.40404e+07	1.39207e+07	1.45731e+07	1.40178e+07	1.40066e+07	94.6098	100.161	99.3869	3.00661	98.0526	3.06633
206	Tolclofos methyl	GC	0	0	0	1.82363e+06	1.72087e+06	1.55953e+06	311452	285299	276531	585.527	603.182	563.964	19.6414	584.224	3.36196
207	Tolylfluanid	GC	0	0	0	519425	506368	433995	41700.1	39697.9	38921.2	1245.62	1275.55	1115.06	85.3434	1212.08	7.04108
208	Triadimefon	LC	0	0	0	3.6038e+06	3.80329e+06	3.71934e+06	3.84066e+06	3.89077e+06	3.84089e+06	93.8329	97.7515	96.8355	2.04981	96.1399	2.13211
209	Triadimenol	LC	0	0	0	2.07439e+06	2.03629e+06	1.9591e+06	2.01675e+06	2.02255e+06	2.06971e+06	102.858	100.679	94.6559	4.24868	99.3978	4.27442
210	Triazophos (hostathion)	LC	0	0	0	2.65428e+07	2.64022e+07	2.65512e+07	2.77158e+07	2.67897e+07	2.7247e+07	95.7676	98.5534	97.4463	1.40267	97.2558	1.44225
211	Trichlorfon	LC	0	0	0	631911	691948	699351	719895	730714	700311	87.7782	94.6947	99.863	6.06343	94.112	6.44278
212	Trifloxystrobin	LC	0	0	0	2.50746e+07	2.62517e+07	2.60331e+07	2.83339e+07	2.71099e+07	2.75581e+07	88.4969	96.8343	94.4663	4.29637	93.2658	4.60659
213	Triflumizole	LC	0	0	0	1.84524e+07	1.8424e+07	1.87854e+07	2.01343e+07	1.94085e+07	1.92249e+07	91.6462	94.9274	97.714	3.03722	94.7626	3.20508
214	Triflumuron	LC	0	0	0	2.28275e+06	2.20988e+06	2.16018e+06	2.35961e+06	2.3729e+06	2.43278e+06	96.7425	93.1299	88.7948	3.97934	92.8891	4.28397
215	Trifluralin	GC	0	0	0	435051	414208	330620	50283.1	36211.2	42312.1	865.203	1143.87	781.384	189.77	930.152	20.402
216	Triticonazole	LC	0	0	0	4.4501e+06	4.36476e+06	4.6691e+06	5.12191e+06	5.06784e+06	5.04312e+06	86.8836	86.1266	92.5837	3.52981	88.5313	3.98708
217	Vinclozolin	GC	0	0	0	1.01422e+06	1.05739e+06	943280	430147	430156	387507	235.785	245.815	243.423	5.23874	241.674	2.16769
218	Zoxamide	LC	0	0	0	6.38278e+06	6.2297e+06	6.30234e+06	6.64703e+06	6.33005e+06	6.48143e+06	96.0245	98.4147	97.2368	1.19515	97.2253	1.22925
